# Supplementary material for: Ethyl 2-amino-4-(4-bromo­phen­yl)-6-meth­oxy-4H-benzo[h]chromene-3-carboxyl­ate
Source: Acta Crystallogr Sect E Struct Rep Online. 2013 Feb 23;69(Pt 3):o435–6. doi: 10.1107/S160053681300490X (PMC3588478; doi:10.1107/S160053681300490X)
Supplement: Supplementary file 2 [file e-69-0o435-Isup2.hkl]

# 
# h,k,l, Fc-squared, Fo-squared, sigma(Fo-squared) and status flag 
# 
data_I
_shelx_title '  P21/c' 
_shelx_refln_list_code          4 
_shelx_F_calc_maximum      284.16 
_exptl_crystal_F_000       928.00 
_reflns_d_resolution_high  0.7680 
 
loop_ 
 _symmetry_equiv_pos_as_xyz 
 'x, y, z' 
 '-x, y+1/2, -z+1/2' 
 '-x, -y, -z' 
 'x, -y-1/2, z-1/2' 
 
_cell_length_a    13.1543 
_cell_length_b    16.8110 
_cell_length_c     9.3672 
_cell_angle_alpha  90.000 
_cell_angle_beta   96.628 
_cell_angle_gamma  90.000 
 
_shelx_F_squared_multiplier     1.000 
 
loop_ 
 _refln_index_h 
 _refln_index_k 
 _refln_index_l 
 _refln_F_squared_calc 
 _refln_F_squared_meas 
 _refln_F_squared_sigma 
 _refln_observed_status 
   2   0   0     1807.01     1727.20     59.65 o 
   3   0   0     2812.30     2727.40     65.34 o 
   4   0   0     1231.55     1206.51     42.14 o 
   5   0   0     1883.50     2014.54     60.85 o 
   6   0   0      378.77      437.92     30.62 o 
   7   0   0      364.58      406.80     31.33 o 
   8   0   0        5.51       17.14      8.45 o 
   9   0   0      658.23      692.16     54.15 o 
  10   0   0     1080.66     1314.09     58.95 o 
  11   0   0       47.79       86.23     14.64 o 
  12   0   0     2006.60     2383.15     94.11 o 
  13   0   0      281.32      301.31     73.76 o 
  14   0   0     1544.69     1777.91    189.80 o 
  15   0   0       59.68      113.52     55.95 o 
  16   0   0      149.44      225.98     82.35 o 
  17   0   0       37.32       86.95     47.77 o 
   2   1   0     4374.10     3986.93     59.66 o 
   3   1   0    14245.89    13562.25    244.00 o 
   4   1   0     8686.24     8146.11    137.35 o 
   5   1   0     6869.85     6710.59    144.70 o 
   6   1   0     5666.33     5746.86    135.75 o 
   7   1   0     1570.71     1559.21     42.48 o 
   8   1   0      767.16      734.42     33.47 o 
   9   1   0     1028.42     1109.59     38.09 o 
  10   1   0      321.53      316.37     27.81 o 
  11   1   0        0.61        2.66      4.56 o 
  12   1   0      146.37      131.84     14.99 o 
  13   1   0      226.18      296.01     34.78 o 
  14   1   0        3.09        2.71     21.43 o 
  15   1   0        0.51       47.65     27.51 o 
  16   1   0        3.22       -4.69     40.41 o 
   1   2   0     3851.46     3726.19     73.85 o 
   2   2   0    11187.85    10763.94    176.06 o 
   3   2   0     5601.16     5420.71     59.88 o 
   4   2   0     5990.56     5721.88    191.37 o 
   5   2   0      113.38      103.62     10.40 o 
   6   2   0       30.16       36.57      6.81 o 
   7   2   0        2.16        1.62      3.08 o 
   8   2   0     1348.97     1311.56     71.89 o 
   9   2   0      365.53      368.45     18.83 o 
  10   2   0      502.62      517.06     48.61 o 
  11   2   0      460.59      577.72     46.76 o 
  12   2   0      317.84      353.35     40.20 o 
  13   2   0       66.44       96.41     20.52 o 
  14   2   0       35.23       62.56     29.62 o 
  15   2   0       12.87       43.67     21.09 o 
  16   2   0        5.85       38.83     37.93 o 
   1   3   0      325.22      314.28     25.98 o 
   2   3   0     1646.46     1633.20     74.83 o 
   3   3   0     3873.83     3591.69     65.47 o 
   4   3   0     3712.35     3761.50     52.20 o 
   5   3   0      164.49      158.03     12.54 o 
   6   3   0     9008.56     9830.10    185.59 o 
   7   3   0      555.46      556.79     34.55 o 
   8   3   0     2504.42     2660.91     94.58 o 
   9   3   0      249.43      287.28     23.65 o 
  10   3   0      177.34      177.08     21.45 o 
  11   3   0       14.93       23.88     13.29 o 
  12   3   0       83.32      119.29     22.15 o 
  13   3   0        0.40       13.31     20.69 o 
  14   3   0        1.49        9.56     12.96 o 
  15   3   0       12.21       19.73     33.32 o 
  16   3   0       13.01       52.43     71.17 o 
   0   4   0     8580.28     7659.84    153.11 o 
   1   4   0      510.83      390.93     33.76 o 
   2   4   0     3428.07     2931.37     93.32 o 
   3   4   0        9.15       18.98     11.29 o 
   4   4   0     1160.10     1268.17     44.82 o 
   5   4   0        1.33        5.04      3.01 o 
   6   4   0      671.47      780.54     31.95 o 
   7   4   0      973.32     1070.34     56.49 o 
   8   4   0     2268.54     2436.10     78.93 o 
   9   4   0      425.82      529.10     43.87 o 
  10   4   0      141.90      199.29     27.76 o 
  11   4   0        2.91        0.49      8.56 o 
  12   4   0       85.09      185.63     30.56 o 
  13   4   0        7.78        3.03     21.51 o 
  14   4   0       12.67       41.35     16.09 o 
  15   4   0        0.37      -10.00     27.55 o 
  16   4   0        8.60       15.19     51.89 o 
   1   5   0      313.89      291.00     24.21 o 
   2   5   0      550.92      549.44     43.79 o 
   3   5   0     1144.04     1079.20     49.03 o 
   4   5   0     2146.97     2152.06     66.67 o 
   5   5   0     3848.36     4185.52     80.63 o 
   6   5   0      207.11      200.45     17.45 o 
   7   5   0      703.53      652.53     28.72 o 
   8   5   0      101.20       95.49     15.16 o 
   9   5   0      316.75      397.64     47.60 o 
  10   5   0      217.96      280.51     42.45 o 
  11   5   0      172.36      133.30     24.06 o 
  12   5   0      144.70      145.21     27.15 o 
  13   5   0       69.90       66.12     18.98 o 
  14   5   0       19.76       35.34     12.44 o 
  15   5   0       19.50       46.25     28.65 o 
  16   5   0        0.17        2.81     17.98 o 
   0   6   0     1139.64     1271.34     73.94 o 
   1   6   0       59.02       91.57     12.45 o 
   2   6   0       99.65       66.38     11.64 o 
   3   6   0        1.60       41.34     18.78 o 
   4   6   0        1.79       -2.61      4.17 o 
   5   6   0        6.13        2.99      4.54 o 
   6   6   0      898.12      959.93     47.24 o 
   7   6   0      405.32      416.56     46.75 o 
   8   6   0      812.98      838.33     40.88 o 
   9   6   0       54.50      114.75     29.51 o 
  10   6   0       11.35       18.39     10.68 o 
  11   6   0        1.44      -12.95     12.95 o 
  12   6   0        2.91       -4.40     16.08 o 
  13   6   0        1.33      -10.12     10.97 o 
  14   6   0        5.15        0.77     12.21 o 
  15   6   0       19.78      -15.23     20.50 o 
  16   6   0        0.89      -30.06     32.98 o 
   1   7   0      873.16      782.34     32.04 o 
   2   7   0      132.00      145.04     13.13 o 
   3   7   0       17.23       15.89      5.38 o 
   4   7   0      400.44      424.52     36.18 o 
   5   7   0       92.72       68.35     11.31 o 
   6   7   0     2172.33     2047.76     62.29 o 
   7   7   0      136.13      197.05     23.17 o 
   8   7   0      219.33      189.01     22.35 o 
   9   7   0      186.63      111.23     38.49 o 
  10   7   0       78.18       29.81     15.85 o 
  11   7   0        7.46       22.36     17.49 o 
  12   7   0      379.21      378.44     55.26 o 
  13   7   0       46.37       -8.95     22.84 o 
  14   7   0        1.20       21.99     28.91 o 
  15   7   0        3.39      -33.23     70.14 o 
  16   7   0        0.39      -16.69     68.75 o 
   0   8   0      358.07      433.22     37.28 o 
   1   8   0     2056.50     2020.53     64.11 o 
   2   8   0     1016.39     1023.40     37.97 o 
   3   8   0     5516.81     5181.11    159.51 o 
   4   8   0     1061.73      881.15     72.76 o 
   5   8   0       85.54      134.89     21.59 o 
   6   8   0       45.27       28.74      7.58 o 
   7   8   0      606.56      556.54     38.26 o 
   8   8   0        0.78       45.92     14.06 o 
   9   8   0        4.37        6.81     10.08 o 
  10   8   0       36.67       25.80     21.66 o 
  11   8   0      540.52      462.07     83.77 o 
  12   8   0       12.35       -5.54     13.09 o 
  13   8   0       27.49       19.77     31.84 o 
  14   8   0        0.79        4.51     26.26 o 
  15   8   0       25.30      -39.67     39.67 o 
   1   9   0       89.76       97.16     15.45 o 
   2   9   0     2615.06     2572.19     74.88 o 
   3   9   0      902.45      867.20     40.23 o 
   4   9   0       94.28       90.33     11.40 o 
   5   9   0      440.72      431.42     36.14 o 
   6   9   0      993.06      936.21     47.45 o 
   7   9   0     1316.02     1242.02     62.16 o 
   8   9   0      634.94      618.84     42.42 o 
   9   9   0      210.60      140.35     27.65 o 
  10   9   0       55.75       48.74     18.05 o 
  11   9   0      317.26      253.01     70.03 o 
  12   9   0       53.46       85.01     40.70 o 
  13   9   0       81.32       65.62     33.37 o 
  14   9   0       24.72       10.04     18.70 o 
  15   9   0       12.46       29.36     31.09 o 
   0  10   0     1891.79     1430.61    104.50 o 
   1  10   0     1596.01     1384.72     71.74 o 
   2  10   0      121.93       62.13     11.80 o 
   3  10   0     3561.05     3282.38     82.88 o 
   4  10   0     2178.14     1950.93     54.95 o 
   5  10   0      451.44      429.93     37.05 o 
   6  10   0        5.94       -7.89      7.89 o 
   7  10   0      137.38      174.93     24.76 o 
   8  10   0        0.59        3.51      3.90 o 
   9  10   0       91.64      107.16     18.43 o 
  10  10   0      228.07      240.03     20.59 o 
  11  10   0      139.07       88.24     40.84 o 
  12  10   0        3.08       19.01     26.21 o 
  13  10   0       67.67      100.64     49.62 o 
  14  10   0       56.18       69.16     29.66 o 
  15  10   0      167.49      110.36     38.43 o 
   1  11   0        1.11        7.65      7.05 o 
   2  11   0       41.52       81.38     20.02 o 
   3  11   0     1625.34     1597.87     56.19 o 
   4  11   0      223.96      292.30     23.48 o 
   5  11   0     2116.43     2023.61     99.92 o 
   6  11   0      753.65      767.71     48.05 o 
   7  11   0      386.58      390.63     39.38 o 
   8  11   0      198.97      180.57     26.46 o 
   9  11   0      900.92      866.97     75.61 o 
  10  11   0      231.83      245.67     34.41 o 
  11  11   0      141.71      170.90     61.43 o 
  12  11   0        1.12       11.21     22.55 o 
  13  11   0       30.87       47.05     40.55 o 
  14  11   0        6.90        1.69     17.64 o 
   0  12   0      489.65      484.69    113.64 o 
   1  12   0     1158.15     1050.19     49.58 o 
   2  12   0      863.06      828.87     43.48 o 
   3  12   0     1680.15     1551.24     57.13 o 
   4  12   0      547.94      469.02     31.91 o 
   5  12   0       31.98       68.85     17.71 o 
   6  12   0       19.92       41.79     11.37 o 
   7  12   0       74.01       35.81     10.95 o 
   8  12   0      385.98      397.16     36.35 o 
   9  12   0       60.62       55.37     21.31 o 
  10  12   0      133.16      168.24     51.94 o 
  11  12   0      419.93      464.17     98.88 o 
  12  12   0       94.02      104.41     55.37 o 
  13  12   0       40.54       79.40     46.15 o 
  14  12   0       28.92       24.93     38.28 o 
   1  13   0      782.16      747.02     43.81 o 
   2  13   0      808.49      844.46     45.76 o 
   3  13   0     2057.67     2035.27     90.24 o 
   4  13   0       30.16       33.72     14.73 o 
   5  13   0      333.35      340.10     23.81 o 
   6  13   0      163.24      208.92     35.85 o 
   7  13   0      906.83      907.46     57.92 o 
   8  13   0       65.57       78.58     22.18 o 
   9  13   0      343.99      330.67     78.90 o 
  10  13   0       76.29       50.83     20.79 o 
  11  13   0       66.69        4.42     15.85 o 
  12  13   0       14.57      -20.33     20.33 o 
  13  13   0       15.95       32.09     23.95 o 
   0  14   0      151.94      211.23     34.09 o 
   1  14   0      476.20      518.07     38.19 o 
   2  14   0      691.81      695.50     48.73 o 
   3  14   0     1087.00     1125.14     69.47 o 
   4  14   0     1080.96     1044.96     61.01 o 
   5  14   0       51.00       27.72      8.59 o 
   6  14   0       41.21       67.49     25.54 o 
   7  14   0      274.51      354.39     48.91 o 
   8  14   0       19.02      -16.13     18.72 o 
   9  14   0      534.12      599.66    113.62 o 
  10  14   0       15.88       39.25     22.65 o 
  11  14   0      154.50      229.43     54.13 o 
  12  14   0      155.04      159.01     46.33 o 
  13  14   0       64.30       30.69     27.77 o 
   1  15   0      408.76      417.33     40.50 o 
   2  15   0      201.48      252.36     30.55 o 
   3  15   0      216.50      147.52     25.52 o 
   4  15   0      194.24      259.37     31.52 o 
   5  15   0      499.95      551.06     97.49 o 
   6  15   0      314.02      425.43     88.05 o 
   7  15   0      133.11      206.38     61.05 o 
   8  15   0       29.14        4.95     24.78 o 
   9  15   0        2.25        4.85     14.12 o 
  10  15   0        3.13       -1.50     27.08 o 
  11  15   0      103.27      148.44     48.36 o 
  12  15   0       64.84       40.26     25.88 o 
   0  16   0       54.97      180.43     51.27 o 
   1  16   0       76.07       92.30     20.02 o 
   2  16   0       24.30       42.28     13.39 o 
   3  16   0        7.03        1.10     19.63 o 
   4  16   0       20.57       17.32     19.95 o 
   5  16   0        1.88      -25.51     26.50 o 
   6  16   0       14.01        1.49     22.56 o 
   7  16   0      112.92      235.06     70.20 o 
   8  16   0       92.73      181.53     63.94 o 
   9  16   0      155.14      211.42     53.97 o 
  10  16   0       76.97      105.74     41.70 o 
  11  16   0       57.77       16.98     44.90 o 
   1  17   0       90.49       93.35     27.58 o 
   2  17   0       76.69       43.12     20.37 o 
   3  17   0      121.10      113.14     47.18 o 
   4  17   0        3.84       15.01     25.09 o 
   5  17   0       79.03       79.52     40.73 o 
   6  17   0       57.13       64.20     33.00 o 
   7  17   0       21.26      -30.98     30.98 o 
   8  17   0       24.40        8.99     21.39 o 
   9  17   0        5.07       -3.21     48.89 o 
  10  17   0      177.57      157.47     47.20 o 
   0  18   0        9.74       16.20     13.21 o 
   1  18   0        1.23       27.75     11.52 o 
   2  18   0        1.46       16.20     16.97 o 
   3  18   0       58.92       39.72     15.92 o 
   4  18   0       10.63        1.43     18.50 o 
   5  18   0       37.25        1.88     14.31 o 
   6  18   0       67.61       58.79     36.97 o 
   7  18   0       32.89       44.80     44.67 o 
   8  18   0       47.10       30.32     33.56 o 
   9  18   0        4.81       15.18     20.40 o 
   1  19   0       10.92       -3.11     12.73 o 
   2  19   0        3.18      -11.78     15.76 o 
   3  19   0        0.54       23.01     30.61 o 
   4  19   0       26.65       42.93     27.95 o 
   5  19   0        6.92      -22.74     25.68 o 
   6  19   0       12.18       21.88     35.33 o 
   7  19   0        1.60        3.47     29.84 o 
   8  19   0       10.79      -24.48     24.48 o 
   0  20   0       63.44       41.29     29.58 o 
   1  20   0       41.80       -2.39     16.60 o 
   2  20   0       16.53       49.13     36.55 o 
   3  20   0       18.77       60.82     41.37 o 
   4  20   0        0.54        5.72     19.87 o 
   5  20   0       47.90       15.19     18.84 o 
   6  20   0      117.83      192.03     75.72 o 
   1  21   0        2.51       -9.36     16.08 o 
   2  21   0        0.02       15.15     40.06 o 
   3  21   0       32.66       48.01     41.41 o 
   4  21   0       26.05       28.66     34.16 o 
 -17   1   1        2.84       27.18     22.97 o 
 -16   1   1       18.77        6.64     16.00 o 
 -15   1   1        8.65       19.27     34.44 o 
 -14   1   1        6.40       25.01     26.30 o 
 -13   1   1      186.78      193.55     31.90 o 
 -12   1   1     1736.24     1833.41     58.99 o 
 -11   1   1       95.36      120.45     16.74 o 
 -10   1   1        7.26       12.49      7.75 o 
  -9   1   1        1.76       -9.55     13.38 o 
  -8   1   1      216.78      242.33     20.38 o 
  -7   1   1       86.13      107.42     10.04 o 
  -6   1   1        8.34        9.96      3.75 o 
  -5   1   1     2062.19     2213.71     44.15 o 
  -4   1   1     1658.40     1682.39     36.45 o 
  -3   1   1     1445.66     1291.59     33.09 o 
  -2   1   1     8355.42     7981.40    124.41 o 
   1   1   1     8352.48     8009.65    115.01 o 
   2   1   1     8468.17     8782.49    105.93 o 
   3   1   1    18594.75    18811.74    316.57 o 
   4   1   1        2.74        4.04     10.18 o 
   5   1   1      263.75      284.37     24.20 o 
   6   1   1        7.15       -0.63      5.10 o 
   7   1   1       34.94       16.80      5.26 o 
   8   1   1        6.78        8.50      3.76 o 
   9   1   1        5.36       10.17      4.95 o 
  10   1   1      115.22      121.39     15.01 o 
  11   1   1        0.73       -7.08      7.16 o 
  12   1   1        0.22       16.63     11.58 o 
  13   1   1      260.73      296.02     30.50 o 
  14   1   1        5.81       -2.58     17.72 o 
  15   1   1       11.04       18.59     53.02 o 
  16   1   1       10.35       61.67     34.87 o 
 -17   2   1        0.16        6.09     16.62 o 
 -16   2   1        8.02       -1.31     30.67 o 
 -15   2   1       76.61       86.06     33.56 o 
 -14   2   1       59.59       55.17     17.10 o 
 -13   2   1      215.84      203.65     20.05 o 
 -12   2   1       21.65       16.32      4.68 o 
 -11   2   1       97.34       91.92     14.19 o 
 -10   2   1      322.28      333.78     21.59 o 
  -9   2   1      735.18      695.54     30.40 o 
  -8   2   1      366.53      362.31     22.92 o 
  -7   2   1      484.06      425.92     19.77 o 
  -6   2   1       93.88       78.45      7.95 o 
  -5   2   1       83.31       96.04      8.63 o 
  -4   2   1     2405.71     2412.54     47.80 o 
  -3   2   1     8279.76     8121.76    254.09 o 
  -2   2   1    10410.89     9851.21    203.04 o 
  -1   2   1      723.08      587.29     43.58 o 
   0   2   1     1692.90     1567.32     65.57 o 
   1   2   1    31863.14    31227.13    308.52 o 
   2   2   1      921.15      965.26     25.07 o 
   3   2   1      458.10      439.33     25.34 o 
   4   2   1       97.76       95.24     10.73 o 
   5   2   1      242.81      186.72     18.48 o 
   6   2   1     1370.09     1323.65     48.83 o 
   7   2   1       85.00       43.75      8.60 o 
   8   2   1     1239.93     1242.73     46.09 o 
   9   2   1      672.87      669.67     36.11 o 
  10   2   1      142.40      128.75     26.29 o 
  11   2   1       10.03       -2.53      8.56 o 
  12   2   1      121.30      124.14     22.63 o 
  13   2   1      210.85      261.48     33.14 o 
  14   2   1      116.97      158.72     41.86 o 
  15   2   1      135.86      178.14     48.84 o 
  16   2   1        8.87       -6.34     19.35 o 
 -16   3   1       10.98      -19.15     50.38 o 
 -15   3   1      139.20      136.11     85.87 o 
 -14   3   1        6.93        3.84     12.23 o 
 -13   3   1       14.36       20.21     14.99 o 
 -12   3   1      296.50      289.49     22.25 o 
 -11   3   1       38.98       38.31      7.49 o 
 -10   3   1      174.95      179.21     15.99 o 
  -9   3   1      364.17      360.90     18.23 o 
  -8   3   1      440.52      412.95     19.78 o 
  -7   3   1      304.24      282.31     16.39 o 
  -6   3   1      701.49      827.88     26.90 o 
  -5   3   1      164.78      179.16     11.99 o 
  -4   3   1     1908.09     2019.73     45.77 o 
  -3   3   1    10385.18    10333.90    150.82 o 
  -2   3   1     5717.44     5787.36     95.43 o 
  -1   3   1    11204.61    11008.54     96.22 o 
   0   3   1     9324.28     9333.77    207.38 o 
   1   3   1      240.96      226.99     14.77 o 
   2   3   1     9140.11     9308.90    167.91 o 
   3   3   1     3837.68     3948.58     55.09 o 
   4   3   1      449.41      454.76     23.31 o 
   5   3   1      867.13     1000.91     38.18 o 
   6   3   1      151.32      174.93     17.35 o 
   7   3   1        1.32        2.01     10.06 o 
   8   3   1      450.12      491.45     34.05 o 
   9   3   1      325.53      341.53     28.56 o 
  10   3   1        2.30      -11.67     12.29 o 
  11   3   1       83.07       80.74     16.51 o 
  12   3   1      221.33      247.09     31.90 o 
  13   3   1        1.04       15.90     12.29 o 
  14   3   1      123.85      139.44     35.36 o 
  15   3   1        3.40       13.34     14.73 o 
  16   3   1       27.66       18.67     23.74 o 
 -16   4   1        0.53        7.42     28.88 o 
 -15   4   1       27.44       27.98     20.65 o 
 -14   4   1       16.12       26.81     15.09 o 
 -13   4   1        0.11      -10.10     14.76 o 
 -12   4   1       27.92       10.11      9.96 o 
 -11   4   1       17.02       22.06      9.86 o 
 -10   4   1      369.92      337.64     31.79 o 
  -9   4   1     1729.52     1694.32     38.98 o 
  -8   4   1     2927.59     2943.00     69.69 o 
  -7   4   1       29.45       27.52      5.03 o 
  -6   4   1     6368.39     6309.65    139.96 o 
  -5   4   1     1782.22     1540.40     32.54 o 
  -4   4   1    10585.14    10669.55    170.40 o 
  -3   4   1     6649.59     6302.49    118.29 o 
  -2   4   1       56.67       69.12      7.31 o 
  -1   4   1        3.39        5.00      3.46 o 
   0   4   1      467.93      414.84     22.01 o 
   1   4   1      878.36      830.55     29.81 o 
   2   4   1     5686.98     5579.03     92.14 o 
   3   4   1      616.46      587.86     19.50 o 
   4   4   1     2923.11     2938.74     52.56 o 
   5   4   1     1876.28     1922.93     52.00 o 
   6   4   1     6280.82     6888.20    187.76 o 
   7   4   1      195.65      175.04     17.16 o 
   8   4   1      595.29      574.75     40.71 o 
   9   4   1      800.45      764.73    101.05 o 
  10   4   1      420.94      462.36     61.06 o 
  11   4   1       71.06       55.65     14.67 o 
  12   4   1        0.15       -7.81      9.41 o 
  13   4   1       50.30       31.65     21.83 o 
  14   4   1        0.17       -5.17     12.87 o 
  15   4   1       18.59        9.08     71.28 o 
  16   4   1       16.95       20.77     23.12 o 
 -16   5   1       19.21       -9.51     78.51 o 
 -15   5   1      103.98       86.70     34.44 o 
 -14   5   1       53.79       19.38      9.82 o 
 -13   5   1       35.36       23.15     21.44 o 
 -12   5   1      368.53      373.03     67.03 o 
 -11   5   1      236.33      242.66     34.17 o 
 -10   5   1      547.27      553.63     31.43 o 
  -9   5   1     1537.67     1677.33     78.85 o 
  -8   5   1      317.12      356.77     35.35 o 
  -7   5   1      193.96      240.09     22.59 o 
  -6   5   1      234.98      343.90     39.46 o 
  -5   5   1     3979.21     4253.54     93.76 o 
  -4   5   1     2145.73     2108.62     64.16 o 
  -3   5   1     3914.42     3951.44    130.77 o 
  -2   5   1     1736.59     1685.31     54.37 o 
  -1   5   1    14599.30    13169.80    297.24 o 
   0   5   1    11463.30    11152.29    151.75 o 
   1   5   1     3281.66     3177.43     58.03 o 
   2   5   1     4352.83     4070.23     59.21 o 
   3   5   1     7880.20     7673.01    176.49 o 
   4   5   1     1479.13     1592.55     36.55 o 
   5   5   1      551.10      514.57     20.43 o 
   6   5   1      807.85      902.97     38.23 o 
   7   5   1     3099.26     3553.05     90.61 o 
   8   5   1       24.03       15.75      8.99 o 
   9   5   1      654.05      708.54     87.11 o 
  10   5   1      146.79      112.01     25.42 o 
  11   5   1      129.65      169.50     34.98 o 
  12   5   1       25.43       -5.84     12.26 o 
  13   5   1      123.02       92.94     23.78 o 
  14   5   1      116.56      133.16     40.73 o 
  15   5   1       20.78       -2.71     22.27 o 
  16   5   1        3.54        9.22     14.56 o 
 -16   6   1       12.94       45.68     31.41 o 
 -15   6   1        4.15       13.18     31.12 o 
 -14   6   1       35.89       13.94     10.74 o 
 -13   6   1        1.43       -8.70     15.66 o 
 -12   6   1        7.69       -9.22     12.97 o 
 -11   6   1       21.47       10.30     10.21 o 
 -10   6   1      417.30      425.28     36.74 o 
  -9   6   1      449.38      445.05     32.32 o 
  -8   6   1      896.10      900.22     74.35 o 
  -7   6   1     3727.39     3886.51    142.67 o 
  -6   6   1     6529.16     6792.11    153.18 o 
  -5   6   1      261.41      173.51     20.65 o 
  -4   6   1     7474.06     7606.41    153.74 o 
  -3   6   1     3405.48     3460.82     96.77 o 
  -2   6   1     1050.11     1017.17     41.07 o 
  -1   6   1       88.39       97.53     12.05 o 
   0   6   1      778.21      769.21     30.36 o 
   1   6   1     2159.98     2092.73     51.60 o 
   2   6   1     2870.37     2765.09    134.16 o 
   3   6   1     1774.24     1762.64     60.38 o 
   4   6   1     3494.45     3687.74    178.45 o 
   5   6   1     5369.23     5314.16    151.20 o 
   6   6   1     2042.08     1920.67     33.34 o 
   7   6   1      651.43      656.58     37.61 o 
   8   6   1     2877.21     3043.67    102.11 o 
   9   6   1       43.98       51.84     17.88 o 
  10   6   1       36.15       34.97     17.76 o 
  11   6   1       87.57       48.04     31.35 o 
  12   6   1        1.03      -13.98     15.02 o 
  13   6   1       24.26        2.79     21.77 o 
  14   6   1        3.77       28.83     13.42 o 
  15   6   1        2.00      -20.95     20.95 o 
  16   6   1       14.38       50.98     33.85 o 
 -16   7   1        0.66        0.11     23.19 o 
 -15   7   1       24.83       49.14     23.69 o 
 -14   7   1        5.19        7.00     17.28 o 
 -13   7   1      398.14      514.64     65.12 o 
 -12   7   1      223.12      272.09     49.25 o 
 -11   7   1      608.65      617.46     87.50 o 
 -10   7   1      181.60      234.40     30.94 o 
  -9   7   1      498.34      587.23     43.68 o 
  -8   7   1      101.17      108.38     38.03 o 
  -7   7   1      159.54      188.59     22.94 o 
  -6   7   1       39.40       64.25     13.20 o 
  -5   7   1       99.06      155.09     19.35 o 
  -4   7   1     3079.11     2902.95     81.07 o 
  -3   7   1     2104.16     2002.27    111.96 o 
  -2   7   1      824.29      732.90     40.79 o 
  -1   7   1    10424.97    10195.62    156.44 o 
   0   7   1     3684.04     3501.02     79.65 o 
   1   7   1     9139.61     8737.33    278.30 o 
   2   7   1     5084.49     4748.49    274.33 o 
   3   7   1     1395.80     1161.25     46.51 o 
   4   7   1       38.88       63.19     12.31 o 
   5   7   1       45.56       35.68      9.13 o 
   6   7   1        2.34        6.00      2.59 o 
   7   7   1        4.80       10.57      4.37 o 
   8   7   1      341.10      397.81     56.19 o 
   9   7   1      135.76      113.23     41.49 o 
  10   7   1      599.04      843.24    122.22 o 
  11   7   1      681.87      750.93    126.37 o 
  12   7   1       64.54       94.99     33.59 o 
  13   7   1       58.54       92.45     25.54 o 
  14   7   1       29.09       47.88     28.33 o 
  15   7   1        1.26      -34.90     54.02 o 
 -15   8   1       49.59       26.20     18.69 o 
 -14   8   1       26.66       25.65     24.07 o 
 -13   8   1       36.40      101.06     33.92 o 
 -12   8   1        5.38        9.03     29.25 o 
 -11   8   1       64.45       52.74     20.59 o 
 -10   8   1        1.71        6.74     16.36 o 
  -9   8   1      169.55      183.28     26.64 o 
  -8   8   1      683.10      885.60    110.03 o 
  -7   8   1     1474.10     1579.62     79.32 o 
  -6   8   1     4255.96     4445.81    105.27 o 
  -5   8   1     2635.06     2755.36     84.41 o 
  -4   8   1      782.37      767.33     70.81 o 
  -3   8   1       74.38       52.58     10.60 o 
  -2   8   1      330.33      367.81     26.11 o 
  -1   8   1     1222.18     1274.45     68.41 o 
   0   8   1        0.27        3.71      6.73 o 
   1   8   1     2814.25     2889.86    101.51 o 
   2   8   1      732.72      707.21     47.20 o 
   3   8   1     2188.38     2217.49     87.54 o 
   4   8   1     3424.43     3377.98     87.09 o 
   5   8   1     3038.19     2966.91    211.11 o 
   6   8   1     2976.88     3113.37     55.01 o 
   7   8   1      311.42      383.24     17.46 o 
   8   8   1      453.23      479.56     22.02 o 
   9   8   1       22.33       15.07      7.30 o 
  10   8   1       41.65       48.88     18.76 o 
  11   8   1        2.58       -3.59     19.51 o 
  12   8   1      124.62      163.05     38.31 o 
  13   8   1       26.20      -26.84     85.76 o 
  14   8   1       26.60       14.13     24.20 o 
  15   8   1        9.28        0.12     20.85 o 
 -15   9   1        0.99       54.47     24.54 o 
 -14   9   1        3.01       31.01     23.22 o 
 -13   9   1        7.81      -21.51     21.51 o 
 -12   9   1      217.97      289.07     70.45 o 
 -11   9   1      653.74      783.96    117.76 o 
 -10   9   1       60.26      117.08     21.29 o 
  -9   9   1      526.23      638.22    101.61 o 
  -8   9   1      391.06      491.36     38.79 o 
  -7   9   1      193.98      221.51     25.06 o 
  -6   9   1       66.38       79.16     16.73 o 
  -5   9   1      163.32      134.15     16.69 o 
  -4   9   1      120.40      145.03     20.67 o 
  -3   9   1      559.16      459.10     48.76 o 
  -2   9   1     3270.57     3407.39     95.15 o 
  -1   9   1     1087.87      941.72     59.20 o 
   0   9   1     1891.47     1724.07     63.52 o 
   1   9   1     1596.10     1496.77    143.23 o 
   2   9   1       40.07       17.75     14.56 o 
   3   9   1     2835.41     2969.87    102.32 o 
   4   9   1      210.88      221.52     23.42 o 
   5   9   1      249.03      299.30     25.15 o 
   6   9   1       45.40       58.75      8.94 o 
   7   9   1      427.16      503.53     20.33 o 
   8   9   1      179.12      234.98     17.31 o 
   9   9   1      548.45      591.14     61.66 o 
  10   9   1      317.15      338.50     47.79 o 
  11   9   1       29.50       48.30     31.72 o 
  12   9   1      202.76      230.43     61.94 o 
  13   9   1       41.80       61.58     32.13 o 
  14   9   1        7.83      -16.87     16.87 o 
  15   9   1        7.23       17.89     19.58 o 
 -15  10   1       46.44       55.39     28.35 o 
 -14  10   1        2.64      -34.73     45.51 o 
 -13  10   1       59.84       59.05     26.72 o 
 -12  10   1       67.13      105.21     48.13 o 
 -11  10   1        1.06       22.81     29.21 o 
 -10  10   1      244.37      183.66     58.81 o 
  -9  10   1        0.01       -4.80      4.80 o 
  -8  10   1       17.00        9.57      6.58 o 
  -7  10   1      418.96      441.81     37.84 o 
  -6  10   1     1145.24     1283.24     81.01 o 
  -5  10   1      309.87      324.45     36.73 o 
  -4  10   1      567.97      568.13     52.17 o 
  -3  10   1      695.69      711.55     42.64 o 
  -2  10   1      929.23      981.09     55.17 o 
  -1  10   1      123.62      158.78     23.21 o 
   0  10   1      460.22      431.49     41.61 o 
   1  10   1     2846.18     2930.20    105.29 o 
   2  10   1      200.83      193.19     28.52 o 
   3  10   1     1020.29     1064.03     68.37 o 
   4  10   1      243.87      264.52     27.23 o 
   5  10   1      338.77      391.57     33.53 o 
   6  10   1       18.35       22.99      8.51 o 
   7  10   1      232.16      280.85     21.53 o 
   8  10   1       88.35      107.90     12.10 o 
   9  10   1       19.31        8.85      4.50 o 
  10  10   1       37.49      -12.34     24.33 o 
  11  10   1      137.43       76.40     32.76 o 
  12  10   1        4.00        1.69     17.11 o 
  13  10   1       26.55       43.03     20.35 o 
  14  10   1       29.59       46.98     76.61 o 
 -14  11   1        2.27       -6.13     15.81 o 
 -13  11   1       49.25      106.53     54.98 o 
 -12  11   1       15.62       47.77     34.08 o 
 -11  11   1        1.28       71.99     42.57 o 
 -10  11   1      194.18      197.00     59.70 o 
  -9  11   1       88.84      115.66     19.56 o 
  -8  11   1       18.24       13.22      5.80 o 
  -7  11   1      897.87      920.69     57.05 o 
  -6  11   1      305.99      319.82     38.40 o 
  -5  11   1     1481.23     1463.62     82.12 o 
  -4  11   1        2.82        8.46     14.33 o 
  -3  11   1      647.94      701.01     36.14 o 
  -2  11   1        9.12        7.92      6.69 o 
  -1  11   1      349.64      386.32     28.80 o 
   0  11   1      337.28      375.65     40.10 o 
   1  11   1      245.66      230.42     33.79 o 
   2  11   1       31.03       36.70     11.60 o 
   3  11   1      843.81      919.29     54.42 o 
   4  11   1      991.58      887.90     70.15 o 
   5  11   1      240.47      211.05     25.92 o 
   6  11   1     1447.16     1440.11     79.28 o 
   7  11   1       42.25       47.26     10.06 o 
   8  11   1       85.71      124.07     14.00 o 
   9  11   1       81.80      103.03     14.72 o 
  10  11   1       74.66      109.90     41.34 o 
  11  11   1      262.29      178.89     61.18 o 
  12  11   1       22.70       21.23     17.34 o 
  13  11   1        4.40       -5.02     21.80 o 
  14  11   1        1.04       -0.38     18.04 o 
 -14  12   1       53.24       57.87     30.77 o 
 -13  12   1      125.78       78.20     46.68 o 
 -12  12   1      144.03       70.38     47.49 o 
 -11  12   1        6.76        5.35     27.23 o 
 -10  12   1        2.34       37.12     27.92 o 
  -9  12   1      152.72      123.32     49.43 o 
  -8  12   1       43.07       64.52     19.19 o 
  -7  12   1      868.56      746.40     54.20 o 
  -6  12   1      113.20       74.06     19.95 o 
  -5  12   1      108.42      136.93     33.75 o 
  -4  12   1        9.62       16.55     15.51 o 
  -3  12   1      616.70      657.09     40.69 o 
  -2  12   1       19.91       16.44      6.73 o 
  -1  12   1        9.14        5.09      7.09 o 
   0  12   1       10.52       18.08      9.81 o 
   1  12   1       54.13       41.62     13.47 o 
   2  12   1        3.75        3.97     10.92 o 
   3  12   1       70.66       78.84     33.89 o 
   4  12   1     1146.16     1281.40     87.56 o 
   5  12   1      919.09      824.27     50.56 o 
   6  12   1      239.63      257.96     20.49 o 
   7  12   1       90.57       61.62     14.19 o 
   8  12   1      157.90      137.00     16.30 o 
   9  12   1        1.80       -2.67      8.72 o 
  10  12   1      130.85      126.76     50.21 o 
  11  12   1       10.36       28.75     23.51 o 
  12  12   1      133.59       58.35     26.71 o 
  13  12   1      242.70      236.94     56.33 o 
 -13  13   1       56.94       78.62     48.57 o 
 -12  13   1       91.52       98.45     49.00 o 
 -11  13   1        1.72       29.98     31.12 o 
 -10  13   1      151.31      132.28     52.62 o 
  -9  13   1      453.07      718.28    122.48 o 
  -8  13   1        4.36        8.04     24.15 o 
  -7  13   1       41.60       34.20     26.49 o 
  -6  13   1        2.25      -10.68     10.68 o 
  -5  13   1       68.51      113.56     26.38 o 
  -4  13   1     1557.05     1456.89    137.78 o 
  -3  13   1       74.74      126.44     22.08 o 
  -2  13   1      611.57      555.63     37.54 o 
  -1  13   1      370.95      291.59     26.95 o 
   0  13   1        1.42        3.96      7.11 o 
   1  13   1        6.40       -4.36      4.87 o 
   2  13   1     1308.38     1159.20     66.55 o 
   3  13   1      310.66      245.63     37.48 o 
   4  13   1      268.95      265.10     32.68 o 
   5  13   1       15.37        2.99      9.42 o 
   6  13   1      157.69      100.82     42.55 o 
   7  13   1     1161.98      982.69     72.04 o 
   8  13   1      137.64      138.50     30.97 o 
   9  13   1      240.24      282.61     37.90 o 
  10  13   1       33.24       34.06     31.33 o 
  11  13   1       11.91        9.59     14.05 o 
  12  13   1       29.97        7.01     14.76 o 
  13  13   1        8.39        6.41     18.19 o 
 -13  14   1      112.04      123.52     70.08 o 
 -12  14   1       51.81       21.21     36.16 o 
 -11  14   1       72.59       62.88     44.45 o 
 -10  14   1      121.59       34.77     24.11 o 
  -9  14   1      316.97      269.70     75.15 o 
  -8  14   1       24.43       31.35     19.87 o 
  -7  14   1       70.90      108.16     37.45 o 
  -6  14   1       15.66       60.93     32.68 o 
  -5  14   1      828.80      742.91    107.37 o 
  -4  14   1        3.55        0.39     16.25 o 
  -3  14   1      374.36      335.60     36.05 o 
  -2  14   1      679.20      648.53     47.41 o 
  -1  14   1       29.40       22.88     10.29 o 
   0  14   1      719.92      651.90     42.83 o 
   1  14   1       28.85       30.07      7.60 o 
   2  14   1      154.64      158.12     24.51 o 
   3  14   1       22.70       28.76     13.09 o 
   4  14   1        0.40       16.20      9.42 o 
   5  14   1      196.57      157.08     26.73 o 
   6  14   1       91.89       54.09     34.19 o 
   7  14   1      143.20      152.93     32.38 o 
   8  14   1       28.83       68.20     38.55 o 
   9  14   1      327.35      353.16     86.07 o 
  10  14   1      154.85      111.98     55.95 o 
  11  14   1      155.80       94.19     34.30 o 
  12  14   1       31.89       32.32     28.66 o 
 -12  15   1       47.86       12.00     17.63 o 
 -11  15   1        0.75      -32.58     32.58 o 
 -10  15   1       12.68      -13.76     23.82 o 
  -9  15   1       52.14       61.05     26.71 o 
  -8  15   1      105.12       45.15     56.75 o 
  -7  15   1       57.67       34.50     24.50 o 
  -6  15   1      156.01      107.07     30.94 o 
  -5  15   1       20.52      -26.65     26.65 o 
  -4  15   1        4.61      -15.03     15.03 o 
  -3  15   1      118.05       48.12     33.98 o 
  -2  15   1        3.46       16.60     10.24 o 
  -1  15   1      655.26      623.02     49.04 o 
   0  15   1     1273.10     1147.79     58.59 o 
   1  15   1      289.46      246.60     30.64 o 
   2  15   1       29.26       13.08      7.01 o 
   3  15   1        7.54       20.37      8.87 o 
   4  15   1       64.14       18.58     13.02 o 
   5  15   1      585.11      503.28     89.60 o 
   6  15   1      258.83      171.03     56.22 o 
   7  15   1       62.59       42.86     34.49 o 
   8  15   1       39.32       70.52     19.67 o 
   9  15   1        0.40       50.79     38.18 o 
  10  15   1        5.30       53.21     53.11 o 
  11  15   1       63.26       87.32     36.77 o 
  12  15   1       12.11      -18.28     54.53 o 
 -11  16   1       32.89       76.48     32.12 o 
 -10  16   1      237.98      212.30     55.01 o 
  -9  16   1       47.25       15.28     26.35 o 
  -8  16   1       51.25       92.84     48.04 o 
  -7  16   1      170.35      213.33     46.61 o 
  -6  16   1      161.44      182.19     43.52 o 
  -5  16   1      156.21      177.52     55.69 o 
  -4  16   1        4.26       -9.66     26.70 o 
  -3  16   1      345.92      299.39     71.66 o 
  -2  16   1       37.83       54.25     16.48 o 
  -1  16   1       37.73       18.98      9.27 o 
   0  16   1       35.66       27.56     29.48 o 
   1  16   1       37.77       23.28     10.23 o 
   2  16   1        7.21        5.16      9.02 o 
   3  16   1       59.35      119.90     30.54 o 
   4  16   1      205.21      275.43     67.85 o 
   5  16   1      196.72      181.01     61.27 o 
   6  16   1       53.20       62.99     26.18 o 
   7  16   1      246.37      259.96     63.81 o 
   8  16   1       81.40       68.78     38.86 o 
   9  16   1      311.36      322.68     90.41 o 
  10  16   1        4.81      -33.53     33.53 o 
  11  16   1      115.20       28.83     28.57 o 
 -10  17   1       18.70      -23.56     23.56 o 
  -9  17   1       78.24       79.69     40.49 o 
  -8  17   1        4.72       -3.54     31.33 o 
  -7  17   1        0.93       21.82     23.66 o 
  -6  17   1        5.68       25.12     24.46 o 
  -5  17   1       44.36       28.39     34.96 o 
  -4  17   1      173.74      148.73     51.74 o 
  -3  17   1      273.87      240.33     62.55 o 
  -2  17   1       24.42       45.10     34.02 o 
  -1  17   1       45.46       85.64     29.22 o 
   0  17   1       71.44       75.82     25.21 o 
   1  17   1      108.92      111.63     29.56 o 
   2  17   1      204.16      226.45     43.38 o 
   3  17   1      300.94      277.50     70.39 o 
   4  17   1       45.60       -8.78     34.79 o 
   5  17   1       60.98       59.30     44.35 o 
   6  17   1        5.63        8.58     10.83 o 
   7  17   1       18.97       -1.82     33.72 o 
   8  17   1        0.81       32.95     33.31 o 
   9  17   1       22.96        6.76     24.93 o 
  10  17   1       91.87      120.73     56.21 o 
  -9  18   1       92.20       92.78     39.29 o 
  -8  18   1       36.95       36.95     36.93 o 
  -7  18   1      241.54      290.19     63.40 o 
  -6  18   1       33.06       75.43     44.49 o 
  -5  18   1        2.38       33.95     31.57 o 
  -4  18   1       10.06       26.73     28.16 o 
  -3  18   1      357.48      369.19     78.65 o 
  -2  18   1       13.47       57.16     30.46 o 
  -1  18   1       37.68       56.47     22.73 o 
   0  18   1       68.24       37.85     23.93 o 
   1  18   1       32.63       22.77     21.70 o 
   2  18   1       10.86       19.23     22.28 o 
   3  18   1       15.10       14.84     23.83 o 
   4  18   1       90.46      103.06     50.12 o 
   5  18   1      136.75      199.59     95.22 o 
   6  18   1       61.24       20.40     53.80 o 
   7  18   1      153.22      189.14     61.57 o 
   8  18   1       84.10      118.62     62.44 o 
   9  18   1        4.36       -0.12     22.31 o 
  -8  19   1       26.00       60.18     32.42 o 
  -7  19   1        0.23       15.18     20.48 o 
  -6  19   1        3.54       17.26     16.25 o 
  -5  19   1        0.63       32.32     31.29 o 
  -4  19   1        4.99       -9.77     12.50 o 
  -3  19   1        8.97      -30.16     30.16 o 
  -2  19   1      112.93      168.79     57.98 o 
  -1  19   1       28.29       61.92     24.88 o 
   0  19   1       71.74       91.12     30.69 o 
   1  19   1       31.97       42.08     19.84 o 
   2  19   1        7.44        0.85     21.90 o 
   3  19   1       26.40       50.41     26.97 o 
   4  19   1       16.11       11.89     38.47 o 
   5  19   1       35.30        1.68     23.50 o 
   6  19   1        8.58       33.33     22.42 o 
   7  19   1      100.80      210.34     79.86 o 
   8  19   1       47.43       26.14     21.33 o 
  -6  20   1       27.71       68.64     34.79 o 
  -5  20   1       50.77       77.45     33.11 o 
  -4  20   1       12.17       31.72     18.61 o 
  -3  20   1       12.34       -3.43     19.30 o 
  -2  20   1       69.82      124.22     40.98 o 
  -1  20   1        0.81      -11.31     11.31 o 
   0  20   1       19.82       14.29     18.47 o 
   1  20   1       31.89       62.87     26.00 o 
   2  20   1        0.65       -2.81      9.73 o 
   3  20   1       77.16       81.52     36.57 o 
   4  20   1       18.64       33.75     24.32 o 
   5  20   1       45.80       18.84     51.23 o 
   6  20   1        8.27      -11.69     16.99 o 
  -4  21   1        3.76       46.94     31.92 o 
  -3  21   1       23.16        4.77     15.62 o 
  -2  21   1        1.42      -20.49     20.49 o 
  -1  21   1       10.43      -21.13     21.13 o 
   0  21   1        0.42       24.88     15.00 o 
   1  21   1       17.65       43.96     19.01 o 
   2  21   1       55.63       61.14     31.98 o 
   3  21   1        1.08       -6.91     15.15 o 
   4  21   1       15.41       31.03     29.71 o 
 -17   0   2       23.27       49.26     53.95 o 
 -16   0   2       16.31       23.13     17.52 o 
 -15   0   2        1.26       42.33     41.05 o 
 -14   0   2      407.16      468.73     53.82 o 
 -13   0   2      488.47      667.19    110.70 o 
 -12   0   2      525.59      580.01     98.76 o 
 -11   0   2       12.04        5.53      9.46 o 
 -10   0   2     1269.11     1289.73     83.00 o 
  -9   0   2     1009.01      993.79     53.23 o 
  -8   0   2      222.48      200.68     26.54 o 
  -7   0   2      277.44      317.17     32.23 o 
  -6   0   2      983.60      849.94     43.10 o 
  -5   0   2      820.66      841.90     40.38 o 
  -4   0   2      803.67      903.61     39.07 o 
  -3   0   2    18929.53    19022.34    198.81 o 
  -2   0   2    80746.44    75966.47    352.67 o 
  -1   0   2    15551.45    15920.68    253.14 o 
   1   0   2    24170.77    23406.67    226.12 o 
   2   0   2       78.79      104.05      9.11 o 
   3   0   2     2253.01     2311.23     46.02 o 
   4   0   2      120.70      126.70     12.26 o 
   5   0   2     2283.12     2346.21    103.06 o 
   6   0   2     3249.68     3111.88    395.56 o 
   7   0   2      157.11      140.45     16.63 o 
   8   0   2      583.06      548.59     51.70 o 
   9   0   2       33.15       44.35      7.79 o 
  10   0   2      815.55      857.58     51.55 o 
  11   0   2      357.62      377.69     30.80 o 
  12   0   2      165.81      208.14     60.63 o 
  13   0   2      427.39      468.49     92.37 o 
  14   0   2      174.09      213.52     66.10 o 
  15   0   2       22.63       37.98     44.53 o 
  16   0   2        1.64       21.34     30.30 o 
 -17   1   2        2.90       59.77     34.27 o 
 -16   1   2       62.26      101.18     36.80 o 
 -15   1   2       52.20      119.60     36.49 o 
 -14   1   2       19.16        3.04     11.81 o 
 -13   1   2       16.71       17.26      8.31 o 
 -12   1   2      294.25      311.49     26.74 o 
 -11   1   2      853.40      876.67     45.50 o 
 -10   1   2        6.18        3.52      4.35 o 
  -9   1   2     1322.83     1350.95     49.20 o 
  -8   1   2     1335.10     1401.74     43.14 o 
  -7   1   2     3901.03     3802.14     83.10 o 
  -6   1   2     9156.87     8880.55    120.98 o 
  -5   1   2     3460.65     3167.49     68.74 o 
  -4   1   2    13593.78    12727.89    122.52 o 
  -3   1   2     7209.53     6956.24     86.05 o 
  -2   1   2       45.24       57.95      6.35 o 
  -1   1   2        2.72       18.64      4.72 o 
   0   1   2       44.95       26.43      7.59 o 
   1   1   2    16457.51    16004.21    132.50 o 
   2   1   2    11156.10    11234.49     88.58 o 
   3   1   2    10144.81    10233.47    142.63 o 
   4   1   2     6479.94     6447.41     71.86 o 
   5   1   2     4488.41     4256.95    150.86 o 
   6   1   2     3009.11     2868.79    157.41 o 
   7   1   2      388.68      377.77     34.00 o 
   8   1   2     1264.29     1285.13     54.75 o 
   9   1   2      113.88      109.85     13.72 o 
  10   1   2       35.90       52.74      9.21 o 
  11   1   2      100.80      101.38     12.00 o 
  12   1   2       10.35        2.14      3.95 o 
  13   1   2      165.83      180.78     41.86 o 
  14   1   2       26.20       39.92     22.45 o 
  15   1   2      134.04      159.81     48.61 o 
  16   1   2       28.40       18.15     22.33 o 
 -17   2   2        4.51       -6.78     15.37 o 
 -16   2   2        3.09      -16.49     55.58 o 
 -15   2   2        7.93       57.11     30.36 o 
 -14   2   2        4.68       22.92     16.31 o 
 -13   2   2      127.76      170.41     22.45 o 
 -12   2   2     2215.09     2443.85     76.39 o 
 -11   2   2       21.44       26.42     12.33 o 
 -10   2   2     1644.22     1760.26     62.69 o 
  -9   2   2       65.31       56.73     12.86 o 
  -8   2   2        6.22        9.52      4.42 o 
  -7   2   2      888.50      779.83     33.00 o 
  -6   2   2     1785.90     1893.59     46.04 o 
  -5   2   2     2224.58     2394.07     49.21 o 
  -4   2   2     4269.87     4343.66     62.72 o 
  -3   2   2     7896.55     7751.13     93.37 o 
  -2   2   2      538.13      480.15     23.09 o 
  -1   2   2      102.90       92.91     14.67 o 
   0   2   2    29972.84    28650.69    194.59 o 
   1   2   2      109.33       76.92      7.19 o 
   2   2   2    69751.96    65734.98    504.34 o 
   3   2   2      210.40      187.59     10.85 o 
   4   2   2       34.29       34.80      4.10 o 
   5   2   2      252.15      261.31     13.68 o 
   6   2   2       90.41       85.39     13.73 o 
   7   2   2      772.32      890.83     50.35 o 
   8   2   2      417.00      393.92     27.11 o 
   9   2   2      842.21      916.12     42.07 o 
  10   2   2      629.53      754.57     34.63 o 
  11   2   2      180.28      195.93     18.27 o 
  12   2   2       86.08       94.51     19.15 o 
  13   2   2      146.07      158.52     38.56 o 
  14   2   2      184.34      285.07     54.24 o 
  15   2   2        1.69       26.50     70.34 o 
  16   2   2       32.39        5.64     14.65 o 
 -16   3   2       62.23       88.76     34.02 o 
 -15   3   2       62.20       60.67     36.51 o 
 -14   3   2        1.89       14.56     22.40 o 
 -13   3   2        2.23       10.22      8.20 o 
 -12   3   2        0.26        3.29     18.85 o 
 -11   3   2      415.85      413.58     25.49 o 
 -10   3   2      377.78      399.07     23.99 o 
  -9   3   2      240.56      272.08     17.95 o 
  -8   3   2     2113.23     2207.89     52.20 o 
  -7   3   2     5469.55     5655.33    195.03 o 
  -6   3   2      980.55      932.28     32.80 o 
  -5   3   2      624.23      542.62     23.96 o 
  -4   3   2       52.94       30.02      5.81 o 
  -3   3   2     1190.19     1046.38     36.85 o 
  -2   3   2     9003.94     8713.12    291.37 o 
  -1   3   2     3354.36     3162.32     90.73 o 
   0   3   2       38.54       45.30      8.53 o 
   1   3   2     4876.57     4782.65     47.90 o 
   2   3   2     5318.35     5212.53     49.90 o 
   3   3   2      745.45      875.56     25.83 o 
   4   3   2     2125.72     2121.09     47.73 o 
   5   3   2     8023.13     8269.42    113.75 o 
   6   3   2     1404.81     1394.87    109.96 o 
   7   3   2     2038.79     2151.32     69.05 o 
   8   3   2        9.48        9.83      6.54 o 
   9   3   2        1.38       11.89     10.66 o 
  10   3   2        3.10        0.57      9.62 o 
  11   3   2       14.85       34.91      9.47 o 
  12   3   2       24.55       31.08     12.53 o 
  13   3   2        2.86       22.77     13.70 o 
  14   3   2        0.71       -0.33     13.75 o 
  15   3   2       23.65       13.12     14.98 o 
  16   3   2       24.19       32.12     24.21 o 
 -16   4   2        7.16      205.68    351.12 o 
 -15   4   2        1.04      -18.40     77.62 o 
 -14   4   2        3.10       15.88     17.19 o 
 -13   4   2       14.71        6.88      6.27 o 
 -12   4   2      174.85      228.70     21.36 o 
 -11   4   2      569.59      680.28     37.70 o 
 -10   4   2      331.45      373.37     22.40 o 
  -9   4   2      621.77      646.12     27.23 o 
  -8   4   2      555.58      586.19     26.41 o 
  -7   4   2       13.73       10.15      4.66 o 
  -6   4   2      112.90      123.93     14.28 o 
  -5   4   2     3676.76     4010.05     96.75 o 
  -4   4   2       43.94       74.63     10.72 o 
  -3   4   2      694.91      542.29     32.79 o 
  -2   4   2     3364.21     3230.88     92.70 o 
  -1   4   2      903.75      773.58     30.92 o 
   0   4   2     1179.46     1018.04     35.55 o 
   1   4   2      232.22      188.83     11.35 o 
   2   4   2     3017.94     2992.81     35.72 o 
   3   4   2     2561.25     2628.89     49.38 o 
   4   4   2       57.39       54.48      7.93 o 
   5   4   2      538.53      566.82     26.18 o 
   6   4   2      280.34      285.52     23.18 o 
   7   4   2      457.75      470.52     32.76 o 
   8   4   2      168.97      176.23     23.58 o 
   9   4   2      450.10      542.23     44.23 o 
  10   4   2       63.29       78.53     18.16 o 
  11   4   2       11.20       18.75     11.45 o 
  12   4   2       89.59       94.54     21.00 o 
  13   4   2       11.66        9.61     14.05 o 
  14   4   2       18.71       -0.47     27.52 o 
  15   4   2       17.30       33.19     26.16 o 
  16   4   2        4.46      -22.90     27.78 o 
 -16   5   2       34.65        1.81     18.00 o 
 -15   5   2       30.25       17.74     35.40 o 
 -14   5   2      148.76      196.85     37.49 o 
 -13   5   2       74.59       58.17     25.41 o 
 -12   5   2       53.43       46.92     14.19 o 
 -11   5   2        0.64       -1.13     10.04 o 
 -10   5   2      212.33      180.26     15.41 o 
  -9   5   2       46.88       73.37      9.59 o 
  -8   5   2       48.72       85.81     10.25 o 
  -7   5   2      144.66      157.86     13.24 o 
  -6   5   2        7.22       -0.72      6.10 o 
  -5   5   2        6.59        5.28      4.62 o 
  -4   5   2     2745.07     3002.47    138.09 o 
  -3   5   2      162.64      146.67     29.28 o 
  -2   5   2     1739.06     1701.71     51.04 o 
  -1   5   2      484.71      462.76     28.15 o 
   0   5   2     2290.73     2462.78     67.18 o 
   1   5   2      447.13      438.31     20.70 o 
   2   5   2     2585.58     2635.05     44.60 o 
   3   5   2     2962.07     3167.31     64.84 o 
   4   5   2      221.66      213.51     15.28 o 
   5   5   2       84.10       88.38      9.68 o 
   6   5   2      155.18      164.18     11.95 o 
   7   5   2       34.20       50.78     11.36 o 
   8   5   2       22.93       56.64     16.69 o 
   9   5   2       97.11       87.61     17.83 o 
  10   5   2       65.86       75.98     19.72 o 
  11   5   2        1.84        4.37      8.96 o 
  12   5   2      202.20      193.19     38.24 o 
  13   5   2        3.32        0.64     13.78 o 
  14   5   2       80.62       46.12     36.85 o 
  15   5   2        0.34       23.19     18.82 o 
  16   5   2        0.04       -3.03     13.36 o 
 -16   6   2        0.25        0.33     23.02 o 
 -15   6   2       28.02       37.67     21.49 o 
 -14   6   2        4.48       38.83     20.31 o 
 -13   6   2       27.34        4.74     19.04 o 
 -12   6   2        0.70        6.85     22.66 o 
 -11   6   2        7.51       10.14      6.27 o 
 -10   6   2      128.62      147.98     15.73 o 
  -9   6   2        7.64        4.37      3.25 o 
  -8   6   2      797.47      817.98     38.89 o 
  -7   6   2      650.83      735.63     64.42 o 
  -6   6   2       12.50       22.23      8.27 o 
  -5   6   2      116.03      132.53     17.45 o 
  -4   6   2     3682.57     3698.14     74.30 o 
  -3   6   2      294.02      339.20     24.05 o 
  -2   6   2     1294.36     1626.02     53.01 o 
  -1   6   2     3306.20     3807.71     85.28 o 
   0   6   2      964.10      944.45     42.56 o 
   1   6   2       30.18       13.22      4.69 o 
   2   6   2      723.96      694.74     23.88 o 
   3   6   2     1420.62     1602.15     55.31 o 
   4   6   2      123.17      155.01     16.04 o 
   5   6   2     1211.91     1120.83     50.26 o 
   6   6   2      404.10      414.65     17.14 o 
   7   6   2        3.39        8.27      5.56 o 
   8   6   2      241.24      290.53     26.52 o 
   9   6   2      135.46      158.47     20.41 o 
  10   6   2       96.04      119.58     25.49 o 
  11   6   2       38.87       10.36     28.28 o 
  12   6   2        2.06       23.93     63.41 o 
  13   6   2       71.20       53.20     19.20 o 
  14   6   2       51.12        4.90     15.53 o 
  15   6   2        0.25       -9.16     23.54 o 
 -16   7   2        5.52      -19.78     40.62 o 
 -15   7   2       15.80        1.94     12.78 o 
 -14   7   2        4.82       -1.20     18.53 o 
 -13   7   2       54.12       86.90     30.23 o 
 -12   7   2       15.05       10.06     11.01 o 
 -11   7   2      425.34      396.16     36.64 o 
 -10   7   2      260.17      199.02     34.05 o 
  -9   7   2      164.72      141.22     37.97 o 
  -8   7   2       68.47       20.00     21.80 o 
  -7   7   2      106.38      103.45     42.38 o 
  -6   7   2      139.36      142.60     20.43 o 
  -5   7   2      933.08      948.20     53.50 o 
  -4   7   2      236.41      252.69     18.19 o 
  -3   7   2     1068.52     1182.09     48.63 o 
  -2   7   2        2.02        5.30      4.75 o 
  -1   7   2     1248.18     1310.78     53.64 o 
   0   7   2     1384.38     1419.31     55.00 o 
   1   7   2      652.38      656.45     28.47 o 
   2   7   2       13.27        7.27      4.92 o 
   3   7   2      293.39      319.08     18.81 o 
   4   7   2     1170.06     1193.10     46.27 o 
   5   7   2      148.57      142.64     15.99 o 
   6   7   2       78.43       87.49      9.27 o 
   7   7   2      173.12      122.06      7.89 o 
   8   7   2      215.75      178.86     23.37 o 
   9   7   2      192.93      139.86     17.10 o 
  10   7   2      114.10       86.68     12.88 o 
  11   7   2       65.56       33.89     24.40 o 
  12   7   2        1.39       -7.92     11.74 o 
  13   7   2      188.66      152.61     45.42 o 
  14   7   2        7.14        7.34     13.59 o 
  15   7   2        0.13      -10.71     23.65 o 
 -15   8   2       16.24        7.18     39.43 o 
 -14   8   2        1.62        5.09     16.14 o 
 -13   8   2      319.55      270.97     51.76 o 
 -12   8   2       15.20        8.75     12.64 o 
 -11   8   2       64.47        5.35     13.67 o 
 -10   8   2       68.98       41.44     13.75 o 
  -9   8   2        7.78       12.97     15.49 o 
  -8   8   2       48.23       53.26     33.02 o 
  -7   8   2       29.04        6.53      9.60 o 
  -6   8   2      430.12      377.38     54.37 o 
  -5   8   2      741.16      741.86     42.13 o 
  -4   8   2      155.16      114.26     21.85 o 
  -3   8   2       78.78       55.79     10.44 o 
  -2   8   2      417.68      390.92     29.27 o 
  -1   8   2     3770.20     3650.71    175.93 o 
   0   8   2      118.23       93.52     12.43 o 
   1   8   2     1807.87     1787.17     50.60 o 
   2   8   2     2216.86     2185.54     53.89 o 
   3   8   2      197.03      156.95     14.29 o 
   4   8   2      589.92      546.01     30.36 o 
   5   8   2      548.71      511.21     29.71 o 
   6   8   2      127.98      126.17     12.02 o 
   7   8   2        8.44        4.39      6.21 o 
   8   8   2      327.18      293.68     22.09 o 
   9   8   2       15.28       12.27      5.43 o 
  10   8   2        0.13        2.09     10.14 o 
  11   8   2       30.68       19.93     19.01 o 
  12   8   2       24.61       10.85     14.53 o 
  13   8   2       45.78       15.27     12.94 o 
  14   8   2        7.81      -19.73     34.01 o 
  15   8   2        5.82      -12.34     19.94 o 
 -15   9   2        5.32      -17.53     37.69 o 
 -14   9   2       73.79       17.29     32.57 o 
 -13   9   2        1.08        0.78     16.26 o 
 -12   9   2       21.07      -10.27     31.45 o 
 -11   9   2        4.41       -0.57     16.28 o 
 -10   9   2     1018.79      886.23     68.51 o 
  -9   9   2      385.86      403.37     82.27 o 
  -8   9   2      433.43      369.11     44.62 o 
  -7   9   2     1489.12     1484.33     71.82 o 
  -6   9   2      977.71      970.36     57.89 o 
  -5   9   2      484.98      481.12     35.72 o 
  -4   9   2     1010.10     1027.76     68.33 o 
  -3   9   2      260.90      312.56     37.46 o 
  -2   9   2       25.48       46.80     11.19 o 
  -1   9   2     1589.91     1687.13     62.20 o 
   0   9   2      170.37      182.65     18.26 o 
   1   9   2      276.55      310.80     24.24 o 
   2   9   2      618.88      689.89     36.84 o 
   3   9   2       66.02       58.73      9.93 o 
   4   9   2      294.29      323.03     24.18 o 
   5   9   2      776.91      765.92     42.00 o 
   6   9   2      127.74      109.69     15.84 o 
   7   9   2      666.34      596.34     29.72 o 
   8   9   2      885.99      804.61     27.22 o 
   9   9   2      307.19      288.70     22.51 o 
  10   9   2       66.42       61.90     16.02 o 
  11   9   2      123.26       94.28     41.86 o 
  12   9   2        5.29      -26.57     26.57 o 
  13   9   2       38.64       19.18     19.06 o 
  14   9   2        3.07        8.68     15.14 o 
 -15  10   2       16.42       75.25     49.26 o 
 -14  10   2       76.97       84.54     34.24 o 
 -13  10   2      142.72      179.78     44.76 o 
 -12  10   2        2.82       17.50     13.55 o 
 -11  10   2       27.05       -3.16     23.62 o 
 -10  10   2       87.32       34.75     26.39 o 
  -9  10   2     2082.68     2086.78    191.46 o 
  -8  10   2       61.25       99.94     24.90 o 
  -7  10   2      425.28      388.44     40.35 o 
  -6  10   2      163.10      127.00     27.31 o 
  -5  10   2      872.86      765.29     53.30 o 
  -4  10   2      809.95      778.51     52.70 o 
  -3  10   2      212.73      213.11     31.35 o 
  -2  10   2     1970.37     1913.38    135.36 o 
  -1  10   2     1255.92     1128.24     56.00 o 
   0  10   2      328.24      305.19     30.49 o 
   1  10   2     2836.06     2749.82     87.84 o 
   2  10   2     1241.71     1152.93     57.02 o 
   3  10   2     1146.16     1054.05     43.44 o 
   4  10   2      393.74      322.89     31.72 o 
   5  10   2     1939.32     1723.80     73.10 o 
   6  10   2       61.50       51.68     13.33 o 
   7  10   2      312.70      400.78     37.81 o 
   8  10   2      461.03      495.57     20.94 o 
   9  10   2       34.33       21.94      6.55 o 
  10  10   2       13.92      -31.90     34.06 o 
  11  10   2       36.22       21.94     22.33 o 
  12  10   2       52.69        6.52     16.53 o 
  13  10   2       99.11      157.97     42.17 o 
  14  10   2       47.83       70.68     80.64 o 
 -14  11   2        9.99       10.76     43.60 o 
 -13  11   2       22.11       18.99     26.25 o 
 -12  11   2       23.96       65.95     35.51 o 
 -11  11   2      368.33      379.41     86.92 o 
 -10  11   2      367.38      392.74     89.83 o 
  -9  11   2      284.96      257.64     39.73 o 
  -8  11   2       10.13       20.19     14.05 o 
  -7  11   2     1251.69     1289.61    124.82 o 
  -6  11   2      157.38      167.51     31.37 o 
  -5  11   2     1335.02     1485.81     76.46 o 
  -4  11   2     1805.69     1898.82     85.60 o 
  -3  11   2      641.53      763.61     54.24 o 
  -2  11   2      120.30      125.99     38.21 o 
  -1  11   2      179.44      170.80     20.87 o 
   0  11   2       44.49       19.57     10.22 o 
   1  11   2       69.43       64.46     14.66 o 
   2  11   2      700.21      753.15     42.69 o 
   3  11   2     1698.79     1799.21     64.67 o 
   4  11   2     1881.20     1911.05    101.41 o 
   5  11   2      452.81      571.01     56.64 o 
   6  11   2       10.36        3.67     12.15 o 
   7  11   2     1058.52     1160.72     72.48 o 
   8  11   2      750.76      715.94     30.69 o 
   9  11   2      165.01      159.35     20.42 o 
  10  11   2       71.74       25.31     21.91 o 
  11  11   2       42.71       13.87     24.75 o 
  12  11   2        4.94      -36.33     36.33 o 
  13  11   2        0.01       21.54     24.19 o 
  14  11   2       23.00       42.47     50.56 o 
 -14  12   2      120.01      163.44     47.12 o 
 -13  12   2      143.00      130.66     40.03 o 
 -12  12   2       40.84       64.93     48.22 o 
 -11  12   2       50.82       54.15     30.63 o 
 -10  12   2      153.62      293.11     77.98 o 
  -9  12   2      452.46      614.20    110.64 o 
  -8  12   2       24.05       25.63     11.39 o 
  -7  12   2      797.74      947.20    107.42 o 
  -6  12   2      771.95      601.47     64.30 o 
  -5  12   2       38.39        9.87     32.76 o 
  -4  12   2      232.96      174.90     33.70 o 
  -3  12   2      181.16      168.91     53.23 o 
  -2  12   2      502.74      517.35     56.98 o 
  -1  12   2     1600.39     1569.94     63.52 o 
   0  12   2     2482.29     2479.29    100.05 o 
   1  12   2     1329.73     1301.15     71.49 o 
   2  12   2      291.76      251.04     30.99 o 
   3  12   2      478.42      480.36     34.99 o 
   4  12   2        6.69       12.18      6.55 o 
   5  12   2     1452.88     1342.23     91.07 o 
   6  12   2      731.68      828.79    113.67 o 
   7  12   2        0.86       -8.48      9.11 o 
   8  12   2       69.50      115.76     21.23 o 
   9  12   2      277.17      362.80     81.12 o 
  10  12   2      118.21      149.45     56.93 o 
  11  12   2       45.30        3.51     18.11 o 
  12  12   2       88.48      108.97     54.09 o 
  13  12   2       51.28       20.17     20.85 o 
 -13  13   2        8.76       11.36     22.77 o 
 -12  13   2        1.89        0.11     30.94 o 
 -11  13   2       29.43       46.88     34.02 o 
 -10  13   2       75.45       83.42     50.09 o 
  -9  13   2       24.31       49.57     33.12 o 
  -8  13   2      253.03      219.04     68.78 o 
  -7  13   2       82.29      129.46     47.22 o 
  -6  13   2      786.19      863.58    129.42 o 
  -5  13   2      998.60     1392.49    159.19 o 
  -4  13   2      210.71      398.22     90.77 o 
  -3  13   2      832.28      926.17     79.68 o 
  -2  13   2       29.58       65.61     33.43 o 
  -1  13   2      254.83      263.07     27.20 o 
   0  13   2      256.61      239.14     26.48 o 
   1  13   2     1208.05     1207.28     58.96 o 
   2  13   2      438.08      458.78     55.61 o 
   3  13   2       76.47      116.01     21.93 o 
   4  13   2      427.66      488.31     46.38 o 
   5  13   2       26.33       19.90     19.65 o 
   6  13   2      779.39      754.73    107.98 o 
   7  13   2      216.70      218.19     61.08 o 
   8  13   2      220.58      235.78     34.81 o 
   9  13   2      213.83      281.26     78.16 o 
  10  13   2        4.59       59.97     44.64 o 
  11  13   2        0.04       43.99     35.11 o 
  12  13   2       52.24       25.11     40.76 o 
  13  13   2        2.33       -3.27     13.48 o 
 -13  14   2       16.39        0.12     24.61 o 
 -12  14   2      138.67      215.41     82.92 o 
 -11  14   2      228.42      328.06     94.44 o 
 -10  14   2       56.92      215.10     74.51 o 
  -9  14   2       52.48      167.65     62.02 o 
  -8  14   2       36.91      126.69     56.45 o 
  -7  14   2      161.37      317.24     87.10 o 
  -6  14   2      172.21      252.74     73.80 o 
  -5  14   2        7.54       10.36     17.64 o 
  -4  14   2      271.01      269.34     47.30 o 
  -3  14   2      153.82      154.18     36.51 o 
  -2  14   2      880.91      936.31     83.22 o 
  -1  14   2     1110.00     1070.20     57.53 o 
   0  14   2       84.79       73.50     14.21 o 
   1  14   2        7.43        9.55      8.71 o 
   2  14   2       17.84       13.51      8.02 o 
   3  14   2      517.24      545.24     48.56 o 
   4  14   2      209.26      270.98     44.06 o 
   5  14   2      263.35      336.19     49.18 o 
   6  14   2      108.32      129.42     29.92 o 
   7  14   2       56.38       82.65     42.02 o 
   8  14   2      108.28      201.72     65.36 o 
   9  14   2       10.66       35.63     30.98 o 
  10  14   2      355.75      412.80    100.23 o 
  11  14   2       77.78       28.67     41.83 o 
  12  14   2       67.13      -49.48     49.48 o 
 -12  15   2        1.08        1.14     25.14 o 
 -11  15   2       11.98      -36.20     36.20 o 
 -10  15   2       49.07       82.63     54.12 o 
  -9  15   2       83.45      159.28     63.61 o 
  -8  15   2       68.70      131.45     56.40 o 
  -7  15   2       68.94      117.78     33.66 o 
  -6  15   2      127.27      284.35     53.02 o 
  -5  15   2      163.60      188.88     40.99 o 
  -4  15   2      117.10      191.66     39.91 o 
  -3  15   2      485.32      569.27     68.03 o 
  -2  15   2     1099.24     1050.21     90.09 o 
  -1  15   2       94.49       77.67     15.10 o 
   0  15   2       16.69       17.01     11.05 o 
   1  15   2      107.89       91.90     22.43 o 
   2  15   2      190.51      194.92     29.88 o 
   3  15   2     1007.60     1189.36     73.90 o 
   4  15   2       86.55      188.42     43.66 o 
   5  15   2      186.11      254.33     59.66 o 
   6  15   2      356.08      423.17     56.87 o 
   7  15   2       97.83      107.35     27.05 o 
   8  15   2       18.53      -30.73     30.73 o 
   9  15   2       18.68       64.50     50.48 o 
  10  15   2      206.05      199.99     79.17 o 
  11  15   2       38.88       70.64     55.17 o 
 -11  16   2       74.35       47.95     20.25 o 
 -10  16   2       39.68       45.44     51.72 o 
  -9  16   2      114.35      109.68     37.35 o 
  -8  16   2       33.19       45.61     27.27 o 
  -7  16   2       44.54       43.60     23.04 o 
  -6  16   2       18.21       93.77     35.91 o 
  -5  16   2        5.58        6.35     19.21 o 
  -4  16   2      133.02      101.17     28.62 o 
  -3  16   2       42.34       77.94     28.35 o 
  -2  16   2        5.75       27.80     20.06 o 
  -1  16   2      156.29      209.78     40.36 o 
   0  16   2      183.36      232.12     41.84 o 
   1  16   2       19.06       14.17     12.03 o 
   2  16   2        4.44       13.66     14.58 o 
   3  16   2       11.33        9.59     12.74 o 
   4  16   2       55.95       65.48     25.74 o 
   5  16   2       22.74       55.29     23.66 o 
   6  16   2      171.13      240.02     44.10 o 
   7  16   2       61.91       89.36     26.06 o 
   8  16   2      163.66      237.32     79.40 o 
   9  16   2      235.27      232.01     81.68 o 
  10  16   2       15.45       27.64     43.82 o 
 -10  17   2        9.41       21.43     33.15 o 
  -9  17   2        1.33       33.49     20.32 o 
  -8  17   2        0.02      -16.08     16.08 o 
  -7  17   2        6.66       50.62     25.49 o 
  -6  17   2        1.37        1.19     17.61 o 
  -5  17   2      144.40      268.30     52.58 o 
  -4  17   2       22.84       38.71     30.15 o 
  -3  17   2       35.54        7.33     20.05 o 
  -2  17   2        6.06        7.96     17.02 o 
  -1  17   2      123.14       78.69     23.08 o 
   0  17   2        8.76        6.05     11.03 o 
   1  17   2       40.64       37.89     15.93 o 
   2  17   2       28.06       13.66     14.77 o 
   3  17   2      195.37      240.93     36.57 o 
   4  17   2      208.24      263.66     48.83 o 
   5  17   2       21.02       22.00     13.37 o 
   6  17   2        8.90       26.79     20.62 o 
   7  17   2        2.24       -2.36     10.25 o 
   8  17   2       78.53      175.11     75.79 o 
   9  17   2       13.90        0.12     14.50 o 
  10  17   2        0.80        3.97     20.53 o 
  -9  18   2       33.24       11.69     22.49 o 
  -8  18   2        1.84      -25.61     25.61 o 
  -7  18   2        4.63        6.34     24.63 o 
  -6  18   2       10.40       18.82     27.31 o 
  -5  18   2       61.34       98.13     38.74 o 
  -4  18   2       38.98       32.47     20.95 o 
  -3  18   2        0.70       49.03     26.79 o 
  -2  18   2        0.96       29.47     18.17 o 
  -1  18   2        7.32      -12.09     15.18 o 
   0  18   2      127.86      175.71     33.98 o 
   1  18   2       16.51       14.91     10.33 o 
   2  18   2      110.89       68.73     20.51 o 
   3  18   2       14.50       23.87     18.29 o 
   4  18   2       23.21       -2.91     31.48 o 
   5  18   2       56.15       50.17     61.56 o 
   6  18   2      126.89      117.52     35.61 o 
   7  18   2       92.59       88.44     48.63 o 
   8  18   2       13.90       26.45     32.21 o 
  -8  19   2      127.52      125.77     71.37 o 
  -7  19   2       22.87       24.68     40.82 o 
  -6  19   2        2.02       17.49     22.68 o 
  -5  19   2        0.14       -7.03     21.55 o 
  -4  19   2       64.59       38.05     24.30 o 
  -3  19   2        7.94      -10.07     26.15 o 
  -2  19   2        2.46       37.29     26.13 o 
  -1  19   2        5.77       27.98     27.12 o 
   0  19   2       16.52        6.03     12.04 o 
   1  19   2        0.52       24.01     12.76 o 
   2  19   2       13.07       31.25     18.45 o 
   3  19   2      109.03      175.38     45.12 o 
   4  19   2       47.76       14.95     22.22 o 
   5  19   2       25.31       30.84     21.19 o 
   6  19   2      126.73      146.52     40.79 o 
   7  19   2        5.06      -45.88     45.88 o 
  -6  20   2        2.64       62.20     38.47 o 
  -5  20   2        2.76       -7.17     16.77 o 
  -4  20   2        3.66       50.02     26.28 o 
  -3  20   2        4.28        7.13     15.05 o 
  -2  20   2       31.32       -8.40     14.27 o 
  -1  20   2        3.37       -4.35     14.62 o 
   0  20   2        1.54       -3.19     12.16 o 
   1  20   2       17.34        1.97     13.67 o 
   2  20   2       54.82       33.73     20.59 o 
   3  20   2       19.67      -20.89     20.89 o 
   4  20   2       67.19       42.31     24.36 o 
   5  20   2       10.06      -19.40     19.40 o 
   6  20   2        9.01      -41.59     41.59 o 
  -4  21   2       11.99      -18.21     24.38 o 
  -3  21   2       22.31       29.91     28.69 o 
  -2  21   2        1.67       17.49     16.51 o 
  -1  21   2        2.06        4.84     16.03 o 
   0  21   2       11.30       20.34     16.10 o 
   1  21   2       31.75       25.60     20.20 o 
   2  21   2        0.63       -4.01     20.19 o 
   3  21   2        4.91       21.88     20.75 o 
 -16   1   3       17.96        6.43     23.91 o 
 -15   1   3        6.33       12.64     15.24 o 
 -14   1   3       39.53       36.14     22.22 o 
 -13   1   3       48.57       42.91     13.61 o 
 -12   1   3      123.71      108.21     15.31 o 
 -11   1   3      874.20      800.69     39.18 o 
 -10   1   3      352.26      308.50     26.21 o 
  -9   1   3       19.92       37.20      9.13 o 
  -8   1   3       97.23      118.18     14.00 o 
  -7   1   3      383.84      335.37     26.66 o 
  -6   1   3     3071.69     3102.82     63.84 o 
  -5   1   3      693.64      701.02     26.22 o 
  -4   1   3     6708.92     6951.82     82.99 o 
  -3   1   3     1458.87     1475.09     37.01 o 
  -2   1   3      358.07      367.20     22.59 o 
  -1   1   3     1112.61     1299.73     87.32 o 
   0   1   3       18.37       31.04     10.26 o 
   1   1   3     8484.99     8629.97    118.81 o 
   2   1   3      245.56      269.30     13.78 o 
   3   1   3     2685.51     2793.28     39.62 o 
   4   1   3        1.00        1.13      2.67 o 
   5   1   3      594.66      587.81     23.93 o 
   6   1   3      222.02      229.74     14.90 o 
   7   1   3       14.87        9.51      5.24 o 
   8   1   3      273.13      284.26     16.08 o 
   9   1   3       54.05       63.46      7.36 o 
  10   1   3       46.32       37.01      6.22 o 
  11   1   3      279.49      266.94     16.54 o 
  12   1   3        2.13        6.99      3.82 o 
  13   1   3        5.96       22.54     10.09 o 
  14   1   3       13.98       14.20      8.74 o 
  15   1   3        8.45       28.53     20.68 o 
 -16   2   3       32.31       35.87     26.61 o 
 -15   2   3       29.51       -3.13     30.45 o 
 -14   2   3        8.45      -11.43     21.12 o 
 -13   2   3       39.31       46.07     22.73 o 
 -12   2   3       85.11       87.91     13.12 o 
 -11   2   3      923.26      884.08     45.24 o 
 -10   2   3      368.61      360.43     28.29 o 
  -9   2   3      507.47      481.29     28.57 o 
  -8   2   3      249.38      237.23     18.26 o 
  -7   2   3       29.78       25.14      7.71 o 
  -6   2   3     2788.39     2803.55     61.16 o 
  -5   2   3      598.55      496.29     24.55 o 
  -4   2   3     7215.38     7479.52     96.48 o 
  -3   2   3     1977.26     1888.00     49.31 o 
  -2   2   3      173.10      177.61     12.88 o 
  -1   2   3      585.94      548.30     41.08 o 
   0   2   3      277.13      286.59     28.74 o 
   1   2   3     6592.68     6789.74    111.11 o 
   2   2   3      448.34      428.84     17.79 o 
   3   2   3     1225.45     1181.93     23.59 o 
   4   2   3      576.11      695.28     24.43 o 
   5   2   3      344.16      341.45     14.30 o 
   6   2   3     1907.53     1973.77     42.94 o 
   7   2   3      810.96      730.92     35.74 o 
   8   2   3      562.28      510.79     19.28 o 
   9   2   3       21.31        9.50      3.93 o 
  10   2   3       99.72       58.43      8.91 o 
  11   2   3        1.24       12.61     10.47 o 
  12   2   3       18.54       28.00      8.54 o 
  13   2   3        5.64       13.10      7.94 o 
  14   2   3        0.00       29.00     15.62 o 
  15   2   3        6.64       35.82     26.21 o 
 -16   3   3        6.36       -7.39     17.38 o 
 -15   3   3       63.40       47.25     19.67 o 
 -14   3   3       69.61       71.36     39.56 o 
 -13   3   3       22.73        7.90      9.57 o 
 -12   3   3       82.91       65.56     19.39 o 
 -11   3   3       99.13      111.05     19.86 o 
 -10   3   3     1450.70     1373.19     48.52 o 
  -9   3   3      206.75      190.50     19.46 o 
  -8   3   3      166.27      164.87     15.66 o 
  -7   3   3      764.03      767.93     36.91 o 
  -6   3   3      880.27      970.08     36.65 o 
  -5   3   3    11506.54    12648.63    125.84 o 
  -4   3   3      176.17      179.48     19.20 o 
  -3   3   3     2361.41     2471.62     73.39 o 
  -2   3   3      673.26      679.95     28.70 o 
  -1   3   3      825.72      830.31     52.66 o 
   0   3   3     2421.01     2412.51     69.97 o 
   1   3   3     4382.99     4658.43     58.59 o 
   2   3   3      432.17      447.89     17.89 o 
   3   3   3     4262.46     4308.73     63.07 o 
   4   3   3     1357.01     1389.60     61.79 o 
   5   3   3      756.33      712.88     25.12 o 
   6   3   3       45.92       80.76      8.43 o 
   7   3   3      299.84      280.12     13.57 o 
   8   3   3      215.51      207.01     15.64 o 
   9   3   3      853.86      994.82     41.29 o 
  10   3   3       97.70      105.33     12.04 o 
  11   3   3       26.16       19.09     10.02 o 
  12   3   3        4.23        3.77      6.66 o 
  13   3   3      169.11      179.87     29.56 o 
  14   3   3        3.39      -12.79     12.79 o 
  15   3   3       82.07       60.48     30.99 o 
 -16   4   3        9.13      -25.59     31.65 o 
 -15   4   3        0.21       18.17     21.41 o 
 -14   4   3        7.92       15.94     24.59 o 
 -13   4   3       99.69       91.47     17.84 o 
 -12   4   3        1.15       -7.69      7.69 o 
 -11   4   3     1636.09     1600.37     53.04 o 
 -10   4   3      283.33      316.59     23.16 o 
  -9   4   3      209.73      204.70     22.23 o 
  -8   4   3     1544.58     1570.20     60.30 o 
  -7   4   3     2904.43     2840.00     97.81 o 
  -6   4   3     1955.21     1906.32     51.74 o 
  -5   4   3     5407.58     5362.38     92.30 o 
  -4   4   3     3615.05     3448.45     68.73 o 
  -3   4   3      630.83      631.58     29.95 o 
  -2   4   3      178.74      156.46     20.81 o 
  -1   4   3       22.96       17.21      4.57 o 
   0   4   3        2.20        2.78      4.66 o 
   1   4   3       30.92       22.15      6.17 o 
   2   4   3     1693.16     1875.20     37.95 o 
   3   4   3     9569.69     9463.50     88.79 o 
   4   4   3     3119.61     3253.21     64.21 o 
   5   4   3      310.80      286.93     16.26 o 
   6   4   3      164.67      136.29     10.58 o 
   7   4   3     1844.76     1727.80     75.63 o 
   8   4   3      551.00      468.69     21.09 o 
   9   4   3      195.54      167.32     13.98 o 
  10   4   3       55.80       42.26      8.04 o 
  11   4   3       37.88       23.23      9.02 o 
  12   4   3        5.23        6.82     20.65 o 
  13   4   3        6.52       -7.28     11.45 o 
  14   4   3       25.18       12.63     17.77 o 
  15   4   3       39.13       18.27     19.73 o 
 -16   5   3       22.36       38.89     31.22 o 
 -15   5   3       67.31       92.56     32.39 o 
 -14   5   3      148.76      167.63     39.91 o 
 -13   5   3      477.25      550.19     46.68 o 
 -12   5   3       82.38      116.67     20.85 o 
 -11   5   3      480.46      484.84     29.84 o 
 -10   5   3      807.06      834.00     38.78 o 
  -9   5   3      529.00      558.75     30.96 o 
  -8   5   3       17.18       14.67      7.48 o 
  -7   5   3        2.78       -1.68      5.18 o 
  -6   5   3       43.07       32.22      8.02 o 
  -5   5   3      627.33      574.63     28.11 o 
  -4   5   3      771.68      714.13     44.48 o 
  -3   5   3     6007.06     6307.49    129.13 o 
  -2   5   3     3468.78     3250.64     91.94 o 
  -1   5   3     2277.97     2113.21     89.75 o 
   0   5   3     3436.35     3248.92     55.26 o 
   1   5   3    13708.71    14362.49    143.38 o 
   2   5   3     4257.00     4532.51     62.54 o 
   3   5   3      399.74      363.52     16.59 o 
   4   5   3     1118.39     1092.10     34.30 o 
   5   5   3      130.11      104.60     14.53 o 
   6   5   3      176.00      193.64     15.77 o 
   7   5   3       98.50       96.14     13.77 o 
   8   5   3       62.87       57.48     11.34 o 
   9   5   3       62.79       48.00     16.78 o 
  10   5   3       50.28       54.05      8.30 o 
  11   5   3      102.83      115.99     15.41 o 
  12   5   3       67.30       72.07     17.33 o 
  13   5   3       22.01       23.67     14.68 o 
  14   5   3       18.66       11.19     12.99 o 
  15   5   3       12.98       10.09     15.22 o 
 -16   6   3       64.81       55.89     48.95 o 
 -15   6   3        0.64      -12.90     12.90 o 
 -14   6   3        3.66       70.88     30.76 o 
 -13   6   3       96.20      156.27     40.56 o 
 -12   6   3       13.01       -6.26     15.68 o 
 -11   6   3       15.58       17.37      6.78 o 
 -10   6   3      588.67      562.88     30.14 o 
  -9   6   3      945.38     1069.34     41.14 o 
  -8   6   3     2154.41     2187.55     73.68 o 
  -7   6   3     1722.39     1647.83     91.38 o 
  -6   6   3     2517.78     2576.22     78.29 o 
  -5   6   3     1253.16     1232.42     53.35 o 
  -4   6   3     3257.91     3160.55    113.30 o 
  -3   6   3     2077.16     2119.07     77.50 o 
  -2   6   3     2318.87     2292.39     64.53 o 
  -1   6   3      385.29      397.72     27.19 o 
   0   6   3     2359.48     2625.80     75.05 o 
   1   6   3       32.09       34.67      5.90 o 
   2   6   3     2063.68     2273.24     49.76 o 
   3   6   3     1524.67     1681.97     39.88 o 
   4   6   3     2950.14     3043.89     60.17 o 
   5   6   3     1164.47     1216.34     41.65 o 
   6   6   3     1736.54     1762.73     76.84 o 
   7   6   3      494.22      481.53     45.27 o 
   8   6   3      243.60      268.70     26.77 o 
   9   6   3      103.72      132.85     17.28 o 
  10   6   3       38.20       17.29      8.22 o 
  11   6   3       29.59       24.13     10.98 o 
  12   6   3        0.32      -11.56     11.56 o 
  13   6   3        0.09       32.36     13.74 o 
  14   6   3       63.97       15.32     13.21 o 
  15   6   3        0.11       11.34     13.53 o 
 -16   7   3        0.42        5.36     24.26 o 
 -15   7   3       38.22       34.56     25.07 o 
 -14   7   3      102.73      115.63     34.00 o 
 -13   7   3      236.64      284.76     51.01 o 
 -12   7   3      306.26      420.76     59.46 o 
 -11   7   3      198.72      206.79     31.38 o 
 -10   7   3      708.16      771.47     55.88 o 
  -9   7   3      268.59      307.62     20.55 o 
  -8   7   3      116.19      145.26     15.85 o 
  -7   7   3      246.72      243.16     58.92 o 
  -6   7   3      101.13       82.16     17.47 o 
  -5   7   3      516.52      521.99     30.12 o 
  -4   7   3      137.89      175.74     19.25 o 
  -3   7   3     3875.05     3782.87     92.34 o 
  -2   7   3     3102.71     3092.10     85.90 o 
  -1   7   3     7753.41     7660.90    177.16 o 
   0   7   3     9225.07     9418.08    168.04 o 
   1   7   3     1148.61      967.76     35.20 o 
   2   7   3      771.00      676.78     25.45 o 
   3   7   3       23.83       16.03      3.68 o 
   4   7   3       46.70       44.80      9.31 o 
   5   7   3      488.14      472.46     28.23 o 
   6   7   3       63.36       68.74      9.76 o 
   7   7   3      124.13      131.85     15.04 o 
   8   7   3       13.03       27.22      8.93 o 
   9   7   3     1179.95     1303.50     83.47 o 
  10   7   3       19.42        4.86     10.07 o 
  11   7   3      133.10      145.57     38.15 o 
  12   7   3      111.45       39.57     32.45 o 
  13   7   3        0.53      -14.68     28.96 o 
  14   7   3       56.00        2.85     17.91 o 
  15   7   3        0.92        3.32     15.09 o 
 -15   8   3        4.14       -7.13     47.97 o 
 -14   8   3       17.17       46.32     28.60 o 
 -13   8   3       62.94       68.53     26.18 o 
 -12   8   3       14.28       39.82     23.57 o 
 -11   8   3        1.40       -1.62     11.07 o 
 -10   8   3       80.54       87.49     18.01 o 
  -9   8   3      126.39      140.40     23.32 o 
  -8   8   3     1231.48     1319.26    145.27 o 
  -7   8   3     1394.11     1504.34    179.28 o 
  -6   8   3     1327.93     1367.68     50.68 o 
  -5   8   3     1242.82     1260.81     42.67 o 
  -4   8   3     1559.02     1535.11     57.57 o 
  -3   8   3       47.95       65.58     12.73 o 
  -2   8   3      973.82     1030.35     55.78 o 
  -1   8   3      552.99      591.51     40.62 o 
   0   8   3       17.77       13.22      6.23 o 
   1   8   3      904.90      949.46     41.75 o 
   2   8   3      640.30      665.37     27.20 o 
   3   8   3     2302.83     2414.51     54.67 o 
   4   8   3     3191.39     3246.20     76.19 o 
   5   8   3      974.73     1092.11     49.10 o 
   6   8   3      683.54      786.17     41.42 o 
   7   8   3      220.99      205.58     20.08 o 
   8   8   3        3.65        1.50      7.30 o 
   9   8   3        4.78        7.56     10.57 o 
  10   8   3       64.09       42.02     20.85 o 
  11   8   3       25.85       26.72     11.01 o 
  12   8   3        3.28       -9.10     18.78 o 
  13   8   3       10.27      -21.36     44.17 o 
  14   8   3        0.31      -20.73     65.95 o 
 -15   9   3        0.16       13.09     30.20 o 
 -14   9   3       15.27       11.34     18.90 o 
 -13   9   3       34.59       47.51     37.79 o 
 -12   9   3      146.02      178.12     39.45 o 
 -11   9   3      461.35      625.87     73.81 o 
 -10   9   3      396.05      547.52     49.16 o 
  -9   9   3      105.19      161.15     57.34 o 
  -8   9   3       30.14        1.37     10.54 o 
  -7   9   3      420.51      481.52     53.48 o 
  -6   9   3        4.30       41.29     18.92 o 
  -5   9   3      199.70      241.63     20.41 o 
  -4   9   3      567.23      546.69     36.34 o 
  -3   9   3      341.16      347.06     29.93 o 
  -2   9   3     2442.11     2359.73     94.30 o 
  -1   9   3     2547.82     2472.89     77.34 o 
   0   9   3      375.43      361.71     34.13 o 
   1   9   3      378.84      411.45     28.82 o 
   2   9   3      192.41      204.04     18.47 o 
   3   9   3       40.00       29.78      5.44 o 
   4   9   3       39.16       25.35      8.99 o 
   5   9   3       19.13       29.96      9.54 o 
   6   9   3     1207.69     1340.20     56.79 o 
   7   9   3        4.60       14.15      6.30 o 
   8   9   3      356.82      430.42     40.46 o 
   9   9   3       59.75       92.53     19.62 o 
  10   9   3      181.68      237.53     46.05 o 
  11   9   3      134.89      179.55     60.56 o 
  12   9   3       32.81       25.41     15.64 o 
  13   9   3       13.74        0.09     24.18 o 
  14   9   3        1.84       48.81     43.53 o 
 -15  10   3       81.01      139.36     42.39 o 
 -14  10   3       17.78       54.98     27.20 o 
 -13  10   3        1.85       -7.98     14.74 o 
 -12  10   3       69.20       74.65     25.90 o 
 -11  10   3      258.54      257.04     48.04 o 
 -10  10   3       71.59       46.60     30.86 o 
  -9  10   3       82.63      155.04     52.61 o 
  -8  10   3      812.89      908.55    109.10 o 
  -7  10   3       24.11       19.17     22.09 o 
  -6  10   3     1115.92     1177.00     87.38 o 
  -5  10   3       11.05       27.12     25.58 o 
  -4  10   3      443.85      494.70     36.72 o 
  -3  10   3       12.01        4.27      5.69 o 
  -2  10   3      201.94      223.54     23.64 o 
  -1  10   3        1.19       -1.25      7.76 o 
   0  10   3      144.31      116.59     18.04 o 
   1  10   3      401.83      394.06     33.46 o 
   2  10   3      789.02      789.59     35.95 o 
   3  10   3        7.61        3.28      4.62 o 
   4  10   3      186.09      191.71     25.87 o 
   5  10   3       61.09       99.50     17.40 o 
   6  10   3     2648.35     2949.81     88.49 o 
   7  10   3      170.86      125.28     19.75 o 
   8  10   3       86.63       99.83     14.33 o 
   9  10   3       98.69       85.40     19.34 o 
  10  10   3       15.17       31.95     16.88 o 
  11  10   3       12.81      -23.92     23.92 o 
  12  10   3      100.80       74.02     43.49 o 
  13  10   3       15.51      -14.50     22.20 o 
  14  10   3       10.09       12.83     35.12 o 
 -14  11   3        3.74      -17.13     21.65 o 
 -13  11   3        6.25      -12.51     27.62 o 
 -12  11   3       88.87      107.41     34.12 o 
 -11  11   3        6.18      -12.97     24.32 o 
 -10  11   3       63.23       26.37     27.02 o 
  -9  11   3      761.25      749.92     73.23 o 
  -8  11   3      456.66      520.58     61.41 o 
  -7  11   3      308.19      316.13     56.46 o 
  -6  11   3        0.61        0.91     16.50 o 
  -5  11   3      101.08      114.22     27.31 o 
  -4  11   3        0.56       -0.44     17.08 o 
  -3  11   3      426.29      456.69     52.08 o 
  -2  11   3       68.61       74.15     20.51 o 
  -1  11   3       64.65       51.48     35.87 o 
   0  11   3      108.70      133.17     22.85 o 
   1  11   3       57.01       49.42     11.34 o 
   2  11   3      124.24      132.59     14.63 o 
   3  11   3      170.30      172.32     19.31 o 
   4  11   3     1380.59     1421.21     73.92 o 
   5  11   3      213.64      239.54     31.82 o 
   6  11   3      203.40      219.70     25.01 o 
   7  11   3      454.69      521.24     44.60 o 
   8  11   3      256.85      318.60     28.36 o 
   9  11   3      478.36      570.87     64.75 o 
  10  11   3       36.62       20.69     32.76 o 
  11  11   3        0.85      -17.27     22.98 o 
  12  11   3       10.55      -32.09     32.09 o 
  13  11   3        0.89        4.25     22.49 o 
 -14  12   3       21.82      -18.34     19.82 o 
 -13  12   3       74.67       74.34     30.61 o 
 -12  12   3       27.83       41.77     22.86 o 
 -11  12   3        1.42      -20.75     33.70 o 
 -10  12   3       10.73      -16.23     23.39 o 
  -9  12   3       70.59      106.26     50.87 o 
  -8  12   3      719.57      558.23    107.42 o 
  -7  12   3      214.31      216.05     73.00 o 
  -6  12   3      524.20      555.32    104.85 o 
  -5  12   3        1.28      -17.95     32.79 o 
  -4  12   3      354.80      524.87     97.01 o 
  -3  12   3        5.01       19.50     23.61 o 
  -2  12   3       44.41       33.37     29.17 o 
  -1  12   3      348.66      357.61     37.08 o 
   0  12   3      228.09      225.80     31.71 o 
   1  12   3       32.05       22.09     10.81 o 
   2  12   3       74.80       87.91     13.37 o 
   3  12   3      386.72      433.51     29.36 o 
   4  12   3      132.60      134.02     24.30 o 
   5  12   3       81.70       76.82     22.38 o 
   6  12   3      307.09      282.94     68.28 o 
   7  12   3      275.77      282.35     39.47 o 
   8  12   3       18.09        9.49      8.23 o 
   9  12   3        1.52       46.07     33.37 o 
  10  12   3       94.69      103.65     56.96 o 
  11  12   3      184.17      140.88     63.12 o 
  12  12   3       49.72      -21.83     25.83 o 
  13  12   3       20.42      -29.09     29.52 o 
 -13  13   3        2.81      -31.50     33.17 o 
 -12  13   3        3.17        3.83     36.51 o 
 -11  13   3        0.03       18.12     40.38 o 
 -10  13   3        0.83       -0.43     17.73 o 
  -9  13   3       69.40      113.23     57.14 o 
  -8  13   3      182.16      139.88     54.08 o 
  -7  13   3      183.64      160.41     53.83 o 
  -6  13   3      120.13      120.64     58.28 o 
  -5  13   3       22.75      -15.63     36.34 o 
  -4  13   3       78.89       62.04     36.21 o 
  -3  13   3      187.47      232.88     69.06 o 
  -2  13   3        1.01        9.94     16.42 o 
  -1  13   3       94.71       64.49     19.89 o 
   0  13   3      128.90      117.31     19.36 o 
   1  13   3        6.51       18.55     12.72 o 
   2  13   3       11.67       -0.55      6.75 o 
   3  13   3      223.57      212.42     28.89 o 
   4  13   3      395.24      398.16     39.61 o 
   5  13   3      348.67      397.37     40.31 o 
   6  13   3      122.74      136.87     46.85 o 
   7  13   3      449.08      490.35     95.25 o 
   8  13   3      132.39      152.80     40.50 o 
   9  13   3        1.05        5.28     32.16 o 
  10  13   3        2.84       17.65     23.27 o 
  11  13   3       24.61      -22.34     26.95 o 
  12  13   3        0.35      -26.60     28.82 o 
 -12  14   3       64.62       51.89     46.64 o 
 -11  14   3       73.31       56.30     42.84 o 
 -10  14   3       30.84       27.38     34.94 o 
  -9  14   3        1.78       13.79     22.66 o 
  -8  14   3       98.14      107.04     55.61 o 
  -7  14   3      353.60      330.50     92.59 o 
  -6  14   3       21.71       14.31     33.83 o 
  -5  14   3       60.65       74.27     46.10 o 
  -4  14   3      213.16      225.87     65.81 o 
  -3  14   3        3.74       14.85     16.77 o 
  -2  14   3      300.19      438.19     66.62 o 
  -1  14   3       54.91       87.49     26.99 o 
   0  14   3        0.59        7.22      9.60 o 
   1  14   3      251.12      228.00     30.86 o 
   2  14   3       31.31       23.52     13.08 o 
   3  14   3       44.02       40.33     16.88 o 
   4  14   3       40.49       24.48     13.85 o 
   5  14   3       29.21       30.67      9.97 o 
   6  14   3       14.29       52.85     28.22 o 
   7  14   3      263.31      299.13     77.11 o 
   8  14   3      174.22      171.37     58.70 o 
   9  14   3       45.78       21.06     30.44 o 
  10  14   3      118.34      145.22     61.52 o 
  11  14   3       39.65       79.07     48.86 o 
 -12  15   3        1.88      -51.16     51.16 o 
 -11  15   3        6.47      -58.90     58.90 o 
 -10  15   3        3.51      -48.56     48.56 o 
  -9  15   3        0.04       10.58     27.97 o 
  -8  15   3        3.03       37.49     46.38 o 
  -7  15   3       37.08       21.40     25.65 o 
  -6  15   3        7.30        4.13     15.39 o 
  -5  15   3        0.66       20.07     40.73 o 
  -4  15   3        1.95      -17.41     17.41 o 
  -3  15   3       16.55       51.49     21.25 o 
  -2  15   3     2099.27     2011.15    124.49 o 
  -1  15   3       72.37       13.63     14.46 o 
   0  15   3      169.22      211.58     33.45 o 
   1  15   3      101.90       96.37     28.88 o 
   2  15   3       42.92       39.75     11.93 o 
   3  15   3       79.43       73.34     19.59 o 
   4  15   3      359.82      345.58     60.88 o 
   5  15   3      227.45      208.71     44.30 o 
   6  15   3       52.09       57.33     20.62 o 
   7  15   3       30.84       56.52     31.55 o 
   8  15   3        0.85      -44.42     44.42 o 
   9  15   3        0.56       15.08     29.64 o 
  10  15   3       68.99       57.68     41.25 o 
  11  15   3       10.70        3.60     39.47 o 
 -11  16   3       31.13       70.07     54.21 o 
 -10  16   3       12.03       44.70     50.37 o 
  -9  16   3       88.22       29.54     26.89 o 
  -8  16   3       77.16      133.80     70.14 o 
  -7  16   3       61.30      141.87     61.97 o 
  -6  16   3      132.76      186.19     43.47 o 
  -5  16   3      252.58      293.93     54.52 o 
  -4  16   3       23.48       91.90     31.04 o 
  -3  16   3       53.83      104.45     31.35 o 
  -2  16   3       97.72       50.98     53.52 o 
  -1  16   3      578.46      508.06     82.46 o 
   0  16   3      104.51      105.55     24.40 o 
   1  16   3        6.08       -3.37      8.32 o 
   2  16   3       14.31       13.16     16.11 o 
   3  16   3       67.76       62.18     20.01 o 
   4  16   3      173.33      209.78     42.83 o 
   5  16   3      106.69      164.92     39.86 o 
   6  16   3      162.21      237.69     44.14 o 
   7  16   3      119.11      155.42     57.34 o 
   8  16   3       65.60      146.17     61.18 o 
   9  16   3       76.95       49.61     41.11 o 
  10  16   3       49.47       81.39     54.34 o 
 -10  17   3       28.65       61.51     52.17 o 
  -9  17   3        3.06       -9.53     22.97 o 
  -8  17   3       21.78       50.22     32.39 o 
  -7  17   3        3.32      -12.58     15.35 o 
  -6  17   3       25.10       11.18     15.80 o 
  -5  17   3       24.08       14.96     34.51 o 
  -4  17   3      144.49      184.64     68.92 o 
  -3  17   3       59.37       68.67     29.65 o 
  -2  17   3       29.73        4.56     18.00 o 
  -1  17   3       20.80       10.35     11.02 o 
   0  17   3      194.33      193.35     31.75 o 
   1  17   3      380.97      407.50     47.42 o 
   2  17   3      391.21      396.58     45.52 o 
   3  17   3       12.55        5.94     10.13 o 
   4  17   3       30.39        6.27     21.28 o 
   5  17   3        6.56        7.66     14.50 o 
   6  17   3        8.60       -6.21     11.74 o 
   7  17   3        2.89        0.11     21.68 o 
   8  17   3       49.00       45.51     37.55 o 
   9  17   3        3.34       11.02     41.12 o 
  -9  18   3       13.70      -16.90     24.13 o 
  -8  18   3       31.97       59.26     30.94 o 
  -7  18   3        1.32      -24.37     24.37 o 
  -6  18   3      123.09      114.69     39.28 o 
  -5  18   3       76.62      110.84     42.67 o 
  -4  18   3        2.65       26.13     38.90 o 
  -3  18   3       61.42       50.03     21.07 o 
  -2  18   3       39.53       47.03     23.86 o 
  -1  18   3       31.08       52.73     24.82 o 
   0  18   3        0.03       15.51     13.84 o 
   1  18   3       96.56      101.74     23.36 o 
   2  18   3       65.40       54.50     21.89 o 
   3  18   3       34.82       54.02     23.87 o 
   4  18   3       59.28       37.31     22.86 o 
   5  18   3       80.87      103.97     35.13 o 
   6  18   3       89.93       87.30     52.41 o 
   7  18   3       26.38      -28.17     29.56 o 
   8  18   3       23.65        1.60     18.25 o 
  -7  19   3        2.02       27.97     33.09 o 
  -6  19   3        3.13       -7.58     14.08 o 
  -5  19   3        3.73       41.09     29.43 o 
  -4  19   3        3.67       -8.83     37.19 o 
  -3  19   3       36.59        1.86     37.40 o 
  -2  19   3       35.11       51.22     29.18 o 
  -1  19   3       46.85       65.16     26.04 o 
   0  19   3        6.67        4.35     28.08 o 
   1  19   3        3.68        5.22     18.89 o 
   2  19   3      110.35       78.26     25.13 o 
   3  19   3      113.67      114.65     40.97 o 
   4  19   3        2.84        3.09     22.54 o 
   5  19   3       49.53       37.88     63.54 o 
   6  19   3       25.77        4.02     23.25 o 
  -5  20   3       67.25       78.63     34.19 o 
  -4  20   3       29.16       42.65     41.99 o 
  -3  20   3        0.79      -21.47     25.98 o 
  -2  20   3        8.72        0.92     28.09 o 
  -1  20   3       21.57       17.65     20.39 o 
   0  20   3        0.26       14.20     21.98 o 
   1  20   3       24.75       53.59     23.10 o 
   2  20   3      134.79      152.38     33.71 o 
   3  20   3       39.63       64.40     36.27 o 
   4  20   3        2.11       -7.53     14.93 o 
   5  20   3       39.53       47.06     51.74 o 
  -2  21   3        5.94      -18.32     58.76 o 
  -1  21   3        2.48       -8.69     15.61 o 
   0  21   3       15.44       25.28     16.40 o 
   1  21   3        5.09       15.85     17.45 o 
 -16   0   4       42.41       41.34     38.82 o 
 -15   0   4      267.96      296.48     87.14 o 
 -14   0   4      177.18      285.60     48.35 o 
 -13   0   4       73.36       64.90     29.44 o 
 -12   0   4      310.29      364.77     80.20 o 
 -11   0   4      745.35      689.01     68.29 o 
 -10   0   4      358.15      329.45     45.85 o 
  -9   0   4      546.47      434.74     49.51 o 
  -8   0   4      578.79      507.02     42.29 o 
  -7   0   4      104.41       68.22     17.06 o 
  -6   0   4      560.41      697.02     44.11 o 
  -5   0   4     2623.94     3101.68    123.26 o 
  -4   0   4      424.31      583.87     43.34 o 
  -3   0   4     8287.23     8602.15    309.23 o 
  -2   0   4     7389.75     7405.64    248.61 o 
  -1   0   4    12948.15    13615.31    327.20 o 
   0   0   4     5229.73     4936.90    196.18 o 
   1   0   4      392.66      466.86     57.66 o 
   2   0   4     1560.26     1432.57     73.76 o 
   3   0   4     1616.28     1760.86     66.47 o 
   4   0   4     2431.57     2671.51    128.01 o 
   5   0   4      534.27      541.15     32.76 o 
   6   0   4       85.79       91.23     24.75 o 
   7   0   4      327.95      322.64     33.78 o 
   8   0   4        2.46        3.01     10.94 o 
   9   0   4     2024.46     2052.41    114.05 o 
  10   0   4        1.73        5.55      4.87 o 
  11   0   4      119.42      131.07     24.56 o 
  12   0   4       16.41        8.77      9.52 o 
  13   0   4        4.30      -22.69     32.19 o 
  14   0   4       11.48       -2.61     33.15 o 
  15   0   4        7.81       -0.11     20.72 o 
 -16   1   4       14.55      -21.45     21.45 o 
 -15   1   4        6.40      -17.63     17.63 o 
 -14   1   4       22.68        0.74     10.88 o 
 -13   1   4       11.42       21.73     20.16 o 
 -12   1   4       19.76       29.46     23.54 o 
 -11   1   4      258.40      312.65     28.90 o 
 -10   1   4        7.45       17.95      7.02 o 
  -9   1   4     1822.26     1899.54     66.82 o 
  -8   1   4     1284.32     1279.79     48.11 o 
  -7   1   4     3784.11     3709.34     85.33 o 
  -6   1   4     6671.00     6709.29     98.20 o 
  -5   1   4     7180.92     7302.35     91.02 o 
  -4   1   4      174.19      112.12     12.25 o 
  -3   1   4       70.45       38.14      7.26 o 
  -2   1   4      654.07      626.11     38.26 o 
  -1   1   4     1018.03      951.12     87.57 o 
   0   1   4      322.03      362.58     53.03 o 
   1   1   4      737.72      761.50     40.32 o 
   2   1   4     1099.54      995.65     30.91 o 
   3   1   4     4353.17     4146.98     61.52 o 
   4   1   4      921.21      824.79     28.21 o 
   5   1   4     1841.56     1773.70     64.50 o 
   6   1   4      792.32      769.21     28.45 o 
   7   1   4      651.54      688.27     26.25 o 
   8   1   4       10.85        6.44      4.68 o 
   9   1   4      412.63      382.78     20.28 o 
  10   1   4        1.08        4.58      4.26 o 
  11   1   4       34.18       51.78     11.51 o 
  12   1   4        0.01       -7.12      7.12 o 
  13   1   4        2.56       -4.70     11.39 o 
  14   1   4        0.11        2.96     11.71 o 
  15   1   4        3.72      -12.55     22.33 o 
 -16   2   4       12.22       26.62     19.64 o 
 -15   2   4      128.75      122.53     37.95 o 
 -14   2   4      219.51      235.04     35.99 o 
 -13   2   4       33.71       24.95      9.73 o 
 -12   2   4      457.06      492.75     33.46 o 
 -11   2   4      332.26      320.52     28.45 o 
 -10   2   4      220.46      188.01     19.80 o 
  -9   2   4      605.00      623.07     35.32 o 
  -8   2   4      850.52      822.79     38.03 o 
  -7   2   4        7.16       12.46     12.81 o 
  -6   2   4       81.68       99.58     11.48 o 
  -5   2   4      663.40      630.04     29.65 o 
  -4   2   4      123.04      103.52     10.54 o 
  -3   2   4     8028.31     8552.70    163.86 o 
  -2   2   4     6910.89     7185.69    113.99 o 
  -1   2   4     2074.81     2058.25     51.23 o 
   0   2   4     8012.17     7878.46    176.62 o 
   1   2   4     3597.36     3549.07     91.10 o 
   2   2   4       16.45       11.53      5.32 o 
   3   2   4     2569.64     2639.75     63.47 o 
   4   2   4      100.67      127.44     11.05 o 
   5   2   4      113.90      110.56     10.92 o 
   6   2   4       26.78       28.74      5.11 o 
   7   2   4       20.07       18.69      4.51 o 
   8   2   4      211.22      211.09     14.30 o 
   9   2   4      120.74      133.87     12.54 o 
  10   2   4       17.92       13.45      6.29 o 
  11   2   4        2.22        5.66      6.21 o 
  12   2   4      133.31      111.73     18.89 o 
  13   2   4       21.45       19.40     15.71 o 
  14   2   4       23.76       23.55     14.86 o 
  15   2   4       43.69       48.51     32.95 o 
 -16   3   4        0.73       -8.32     15.16 o 
 -15   3   4       58.09       39.39     18.91 o 
 -14   3   4      110.98       96.64     19.98 o 
 -13   3   4       41.15       29.93     18.63 o 
 -12   3   4       72.83       77.50     14.59 o 
 -11   3   4      149.96      202.62     23.01 o 
 -10   3   4      165.14      145.06     21.69 o 
  -9   3   4     2163.88     2359.24     74.48 o 
  -8   3   4      642.91      693.55     40.09 o 
  -7   3   4     1497.16     1418.95     54.51 o 
  -6   3   4      574.74      560.25     29.31 o 
  -5   3   4     1660.53     1556.64     46.93 o 
  -4   3   4     1074.89      865.14     38.46 o 
  -3   3   4     1784.78     1846.76     65.35 o 
  -2   3   4      264.96      229.38     30.74 o 
  -1   3   4      364.83      399.37     40.43 o 
   0   3   4      116.71      118.21     16.88 o 
   1   3   4     1409.69     1346.50     34.68 o 
   2   3   4      931.48      947.85     33.31 o 
   3   3   4     9099.22     9001.26    105.15 o 
   4   3   4     1417.65     1465.36     37.74 o 
   5   3   4      836.72      900.51     32.30 o 
   6   3   4     1174.50     1172.52     45.85 o 
   7   3   4      281.98      301.83     19.97 o 
   8   3   4        1.11        4.01      2.84 o 
   9   3   4       12.50       11.84      4.38 o 
  10   3   4        6.48       10.80      7.14 o 
  11   3   4       32.65       14.17      6.36 o 
  12   3   4        1.41        1.98      6.37 o 
  13   3   4        2.66      -15.48     15.48 o 
  14   3   4        0.73      -12.23     12.33 o 
  15   3   4       53.34       24.76     27.74 o 
 -16   4   4        1.98        8.51     27.03 o 
 -15   4   4       14.30       44.15     20.16 o 
 -14   4   4        0.48        2.34     22.87 o 
 -13   4   4        1.65       16.53     15.17 o 
 -12   4   4      227.04      294.65     36.71 o 
 -11   4   4      342.33      375.97     34.14 o 
 -10   4   4     2668.19     2823.88     92.13 o 
  -9   4   4      478.38      424.58     34.90 o 
  -8   4   4       19.83       15.78      8.82 o 
  -7   4   4      276.42      300.59     25.87 o 
  -6   4   4       69.57       74.07     11.39 o 
  -5   4   4      233.11      239.06     19.76 o 
  -4   4   4     1011.54     1094.63     43.98 o 
  -3   4   4      504.92      415.84     24.62 o 
  -2   4   4      734.88      571.92     51.40 o 
  -1   4   4     1616.05     1524.22     65.01 o 
   0   4   4      975.61      938.21     44.01 o 
   1   4   4      378.61      482.13     30.95 o 
   2   4   4     4697.92     4913.94     76.06 o 
   3   4   4      173.00      150.56      9.54 o 
   4   4   4     3043.67     2957.31     60.50 o 
   5   4   4     1877.55     1982.79     48.94 o 
   6   4   4     1261.85     1310.74     39.34 o 
   7   4   4      186.19      187.30     13.50 o 
   8   4   4        7.37       30.24      8.56 o 
   9   4   4       14.50       -2.29      5.83 o 
  10   4   4       70.70       86.94     13.84 o 
  11   4   4      141.59      155.69     23.56 o 
  12   4   4        7.73       28.73     10.99 o 
  13   4   4        8.06        8.50     10.61 o 
  14   4   4       31.18       26.83     15.59 o 
  15   4   4       41.08        9.11     24.33 o 
 -16   5   4       33.45       65.83     48.43 o 
 -15   5   4       39.96       46.77     24.51 o 
 -14   5   4       61.64       75.57     27.26 o 
 -13   5   4       35.31       14.75     13.75 o 
 -12   5   4        1.08       -3.98     11.54 o 
 -11   5   4       94.11      115.64     15.71 o 
 -10   5   4      270.44      311.29     30.99 o 
  -9   5   4      560.55      485.91     37.53 o 
  -8   5   4       79.95       30.41      9.83 o 
  -7   5   4       12.58        9.97      7.14 o 
  -6   5   4      357.86      349.91     26.83 o 
  -5   5   4     1073.93     1041.33     46.22 o 
  -4   5   4      562.94      539.97     31.66 o 
  -3   5   4       80.12       60.77      9.54 o 
  -2   5   4       19.72       22.05      4.69 o 
  -1   5   4       60.27       40.15     10.26 o 
   0   5   4       97.11       82.95     12.85 o 
   1   5   4     1934.81     1999.32     71.57 o 
   2   5   4      454.74      443.34     24.74 o 
   3   5   4      266.87      227.08     15.13 o 
   4   5   4      177.35      199.48     16.39 o 
   5   5   4       51.90       28.22      5.71 o 
   6   5   4       53.28       43.19      7.41 o 
   7   5   4      139.91      174.01     16.62 o 
   8   5   4      131.63      150.87     18.37 o 
   9   5   4       14.40       25.02     12.74 o 
  10   5   4       75.00       51.65     11.92 o 
  11   5   4       31.59       54.18     14.01 o 
  12   5   4       13.29       31.32     10.41 o 
  13   5   4       93.02       92.76     22.63 o 
  14   5   4       20.91      -13.06     14.18 o 
 -16   6   4       14.74       14.56     42.41 o 
 -15   6   4        0.36        5.42     56.59 o 
 -14   6   4        6.23       28.59     22.64 o 
 -13   6   4        5.56        5.50      6.78 o 
 -12   6   4       22.11       36.11     15.76 o 
 -11   6   4      194.85      145.04     17.71 o 
 -10   6   4      436.83      440.25     37.07 o 
  -9   6   4      348.28      412.32     35.22 o 
  -8   6   4        1.16       -4.91      6.15 o 
  -7   6   4       39.60       41.10     12.70 o 
  -6   6   4       55.00       49.67     10.58 o 
  -5   6   4        1.69       -5.65      5.65 o 
  -4   6   4      825.76      968.57     43.77 o 
  -3   6   4      318.05      285.25     23.98 o 
  -2   6   4       18.42       30.07      5.49 o 
  -1   6   4        5.72       -7.58      8.24 o 
   0   6   4        2.85        5.59      4.14 o 
   1   6   4      730.22      865.00     39.90 o 
   2   6   4      527.15      567.38     29.14 o 
   3   6   4      407.05      450.19     25.78 o 
   4   6   4      406.01      421.13     23.77 o 
   5   6   4       21.80       16.55      5.68 o 
   6   6   4      358.04      370.39     25.31 o 
   7   6   4      439.62      454.47     27.39 o 
   8   6   4       25.06       26.44      8.59 o 
   9   6   4       15.10       14.05      6.12 o 
  10   6   4       31.55        6.23      9.10 o 
  11   6   4       13.04       18.36     12.56 o 
  12   6   4        5.65        4.44      9.46 o 
  13   6   4        2.53        1.03      7.72 o 
  14   6   4        3.96       -6.14     17.18 o 
 -15   7   4       12.82       -9.55     20.17 o 
 -14   7   4       81.44       97.07     34.28 o 
 -13   7   4       26.10       -4.86     20.54 o 
 -12   7   4      382.89      323.41     54.51 o 
 -11   7   4        1.85        8.82      8.26 o 
 -10   7   4       14.43        3.89      7.07 o 
  -9   7   4       31.60       17.06      7.85 o 
  -8   7   4      610.37      601.61     41.79 o 
  -7   7   4       36.75       22.93     13.75 o 
  -6   7   4       22.98       21.29      8.71 o 
  -5   7   4      422.73      464.88     30.24 o 
  -4   7   4       77.74       76.35     16.76 o 
  -3   7   4      312.31      367.44     36.27 o 
  -2   7   4       72.60       93.24     15.33 o 
  -1   7   4     2004.79     2043.85     69.60 o 
   0   7   4       38.74       34.20      5.69 o 
   1   7   4      270.77      314.08     19.97 o 
   2   7   4      543.86      661.53     29.00 o 
   3   7   4        0.21        0.86      6.30 o 
   4   7   4       24.33       22.86      9.31 o 
   5   7   4        4.70        5.85      7.09 o 
   6   7   4      215.92      204.37     27.90 o 
   7   7   4      175.17      150.41     17.50 o 
   8   7   4        7.41       12.44      9.96 o 
   9   7   4      181.07      135.07     20.22 o 
  10   7   4       57.16       30.48     10.03 o 
  11   7   4      180.88      141.63     23.98 o 
  12   7   4        7.47        1.32     15.16 o 
  13   7   4       14.38      -17.10     17.10 o 
  14   7   4       10.64      -12.83     52.12 o 
 -15   8   4      112.27      122.71     59.94 o 
 -14   8   4       26.93       35.19     26.73 o 
 -13   8   4       93.85       56.30     28.87 o 
 -12   8   4      117.34      115.37     34.51 o 
 -11   8   4       54.80       25.99     11.92 o 
 -10   8   4       37.07       32.92      6.76 o 
  -9   8   4       65.20       40.71     30.42 o 
  -8   8   4       29.81       20.11     10.88 o 
  -7   8   4      225.79      250.56     64.43 o 
  -6   8   4      118.67      123.23     28.63 o 
  -5   8   4      113.22       85.47     17.42 o 
  -4   8   4       27.21       34.66     10.57 o 
  -3   8   4      614.30      687.25     44.93 o 
  -2   8   4      125.10      163.53     22.34 o 
  -1   8   4     1124.96     1312.74     57.81 o 
   0   8   4     1731.60     1855.61     83.10 o 
   1   8   4      559.86      569.37     28.25 o 
   2   8   4      244.39      250.96     16.75 o 
   3   8   4      532.34      552.17     25.43 o 
   4   8   4      111.41      160.33     27.78 o 
   5   8   4      477.13      456.31     38.76 o 
   6   8   4       52.36       27.81      8.46 o 
   7   8   4      617.10      596.06     67.16 o 
   8   8   4        5.47        5.43     10.87 o 
   9   8   4       21.03       28.90     10.11 o 
  10   8   4        3.73       -3.18     10.11 o 
  11   8   4        0.20      -19.87     19.87 o 
  12   8   4       24.80        1.81     19.47 o 
  13   8   4       29.05        4.91     17.37 o 
  14   8   4       10.81      -21.72     31.34 o 
 -15   9   4        8.85       66.17     34.79 o 
 -14   9   4       35.20       25.63     27.74 o 
 -13   9   4       10.01       42.89     24.72 o 
 -12   9   4      135.63      133.57     37.98 o 
 -11   9   4       45.02      100.47     28.45 o 
 -10   9   4      187.43      155.68     36.42 o 
  -9   9   4     1118.18     1070.67     86.48 o 
  -8   9   4      997.51      954.33     38.48 o 
  -7   9   4      139.47      159.24     19.27 o 
  -6   9   4       74.70       56.80     11.87 o 
  -5   9   4      874.81      935.32     51.95 o 
  -4   9   4      256.02      256.36     29.06 o 
  -3   9   4     1828.72     1916.36     79.73 o 
  -2   9   4      904.24      924.07     56.46 o 
  -1   9   4      285.80      342.29     56.08 o 
   0   9   4        8.93        5.94      4.77 o 
   1   9   4      439.48      423.33     27.97 o 
   2   9   4        5.61       10.77      5.32 o 
   3   9   4       95.96      123.35     14.19 o 
   4   9   4      211.61      230.29     27.81 o 
   5   9   4      419.90      458.48     34.24 o 
   6   9   4      705.57      787.33     52.72 o 
   7   9   4      316.20      368.87     54.17 o 
   8   9   4        4.71        0.39     10.57 o 
   9   9   4      294.21      280.52     44.54 o 
  10   9   4      132.94      182.13     50.76 o 
  11   9   4       23.20       12.63     23.76 o 
  12   9   4        6.91      -35.75     35.75 o 
  13   9   4        0.20        0.09     14.34 o 
 -14  10   4       14.14       12.49     19.16 o 
 -13  10   4       73.53       84.75     33.31 o 
 -12  10   4      211.94      300.03     55.77 o 
 -11  10   4      401.40      487.52     66.11 o 
 -10  10   4      128.48      146.24     36.72 o 
  -9  10   4        8.59        7.12     31.70 o 
  -8  10   4      236.14      248.34     66.38 o 
  -7  10   4       88.40      121.24     43.63 o 
  -6  10   4     2304.27     2252.65     87.04 o 
  -5  10   4        2.35       22.01     13.09 o 
  -4  10   4     1024.76      903.71     64.92 o 
  -3  10   4      308.01      311.38     39.74 o 
  -2  10   4       11.00        7.24      7.40 o 
  -1  10   4      549.33      651.07     60.40 o 
   0  10   4     1219.36     1367.35     88.46 o 
   1  10   4     1634.57     1658.23     51.37 o 
   2  10   4     1849.46     1814.08     53.28 o 
   3  10   4      818.55      758.68     41.63 o 
   4  10   4      373.18      346.34     35.82 o 
   5  10   4       11.10       -1.64      6.82 o 
   6  10   4       95.84       78.57     15.18 o 
   7  10   4      420.63      390.17     37.72 o 
   8  10   4      236.51      335.70     55.02 o 
   9  10   4       43.57       56.26     19.30 o 
  10  10   4       12.90       14.58     14.85 o 
  11  10   4       40.67       18.74     20.48 o 
  12  10   4       21.07      -20.25     24.11 o 
  13  10   4       19.21        6.56     27.44 o 
 -14  11   4       10.31        6.75     24.72 o 
 -13  11   4        6.11        6.61     20.84 o 
 -12  11   4        4.58        8.46     17.21 o 
 -11  11   4       27.47       46.15     45.32 o 
 -10  11   4      402.08      326.51     53.62 o 
  -9  11   4      137.58      114.74     48.68 o 
  -8  11   4      306.99      292.95     76.79 o 
  -7  11   4       26.86      -26.50     30.86 o 
  -6  11   4     2250.63     2502.23    133.22 o 
  -5  11   4     1017.20     1171.77     70.26 o 
  -4  11   4     1464.70     1556.72     87.89 o 
  -3  11   4      262.45      364.17     44.07 o 
  -2  11   4      131.52      115.68     25.44 o 
  -1  11   4        1.05       10.55     21.55 o 
   0  11   4      675.63      614.43     63.37 o 
   1  11   4       20.08       15.46      4.87 o 
   2  11   4       25.35       36.19      9.04 o 
   3  11   4      174.98      218.33     19.25 o 
   4  11   4     1024.63     1104.01     54.57 o 
   5  11   4      242.19      256.70     32.89 o 
   6  11   4      748.74      768.97     59.93 o 
   7  11   4      146.56      150.50     24.76 o 
   8  11   4      617.27      605.64     76.71 o 
   9  11   4      248.56      291.43     36.05 o 
  10  11   4       80.20       88.64     48.97 o 
  11  11   4        0.43        9.18     16.00 o 
  12  11   4       19.56       -0.10     17.80 o 
 -13  12   4       43.41       11.37     13.05 o 
 -12  12   4       31.08       83.07     69.36 o 
 -11  12   4       58.53       93.46     29.18 o 
 -10  12   4       73.05       92.82     48.20 o 
  -9  12   4      475.11      533.64    112.90 o 
  -8  12   4       16.71       32.51     33.04 o 
  -7  12   4       18.14       36.78     20.40 o 
  -6  12   4       10.44      -12.51     25.73 o 
  -5  12   4      151.64      136.42     25.25 o 
  -4  12   4      122.43      101.32     39.21 o 
  -3  12   4      537.38      539.96     55.56 o 
  -2  12   4     1223.68     1153.31     84.05 o 
  -1  12   4      415.30      487.74     57.43 o 
   0  12   4      962.93      965.02     81.24 o 
   1  12   4      893.90      841.01     47.34 o 
   2  12   4       72.28       60.83     11.03 o 
   3  12   4       75.65       39.28      8.16 o 
   4  12   4       39.41       46.64     13.53 o 
   5  12   4       79.28       54.80     12.91 o 
   6  12   4      112.94       59.43     26.26 o 
   7  12   4      285.53      352.51     66.83 o 
   8  12   4      102.78      158.57     43.36 o 
   9  12   4       37.77       95.51     45.73 o 
  10  12   4       75.50       43.26     32.68 o 
  11  12   4       12.69        0.10     29.19 o 
  12  12   4       64.86       34.68     43.62 o 
 -13  13   4        2.68        1.24     19.45 o 
 -12  13   4       24.43      -29.91     49.79 o 
 -11  13   4        8.22        0.13     11.34 o 
 -10  13   4        1.12      -35.12     35.12 o 
  -9  13   4      158.40      179.37     60.72 o 
  -8  13   4      288.55      293.90     80.73 o 
  -7  13   4      363.70      421.59     96.60 o 
  -6  13   4       87.90      152.45     59.85 o 
  -5  13   4       85.22      158.14     60.67 o 
  -4  13   4      760.69      865.22    133.57 o 
  -3  13   4      300.80      360.62     71.08 o 
  -2  13   4       13.45       33.89     48.50 o 
  -1  13   4       47.88       54.74     15.16 o 
   0  13   4      334.54      302.81     35.14 o 
   1  13   4        3.44       22.02      9.27 o 
   2  13   4      260.01      294.60     30.13 o 
   3  13   4       86.26      119.32     16.54 o 
   4  13   4      178.20      234.90     26.86 o 
   5  13   4      277.66      344.89     35.11 o 
   6  13   4      472.50      549.34     53.24 o 
   7  13   4      344.08      317.91     78.56 o 
   8  13   4       91.45       30.00     29.85 o 
   9  13   4        0.45      -33.41     33.41 o 
  10  13   4        0.41        0.10     16.16 o 
  11  13   4        1.67        8.83     19.69 o 
 -12  14   4      112.65      220.56     54.07 o 
 -11  14   4       51.49       66.35     54.53 o 
 -10  14   4       27.86      146.77     57.71 o 
  -9  14   4       54.67      115.42     58.64 o 
  -8  14   4        7.43       44.20     30.16 o 
  -7  14   4      147.71      187.53     62.63 o 
  -6  14   4        4.12       37.69     41.37 o 
  -5  14   4       29.99       37.87     40.81 o 
  -4  14   4      788.33      813.65    131.24 o 
  -3  14   4      288.30      329.77     82.33 o 
  -2  14   4       84.44      110.62     29.20 o 
  -1  14   4      143.65      130.59     24.94 o 
   0  14   4      820.72      914.31     62.59 o 
   1  14   4      151.26      191.26     21.36 o 
   2  14   4      296.55      321.43     32.72 o 
   3  14   4       66.29       67.38     15.40 o 
   4  14   4       54.13       98.63     25.17 o 
   5  14   4        0.42        8.89     19.90 o 
   6  14   4      203.80      269.45     43.88 o 
   7  14   4       11.81       22.02     15.24 o 
   8  14   4       97.27       83.93     42.16 o 
   9  14   4       88.88       56.84     39.67 o 
  10  14   4      136.68      126.06     60.96 o 
  11  14   4       31.07       37.62     44.88 o 
 -11  15   4        2.14      -23.69     31.08 o 
 -10  15   4        0.32       36.34     38.37 o 
  -9  15   4       10.75       27.80     30.44 o 
  -8  15   4      107.01      146.17     65.42 o 
  -7  15   4      116.72      174.65     66.24 o 
  -6  15   4      166.93      187.21     66.41 o 
  -5  15   4        1.60      -41.15     57.00 o 
  -4  15   4       39.78       75.61     48.28 o 
  -3  15   4       99.58      131.27     31.88 o 
  -2  15   4       24.67       15.71     13.57 o 
  -1  15   4        0.41        7.89     15.55 o 
   0  15   4       32.36       78.18     29.35 o 
   1  15   4       90.94      114.43     22.61 o 
   2  15   4      146.38      182.54     30.06 o 
   3  15   4      282.66      317.84     52.09 o 
   4  15   4      387.45      468.93     63.55 o 
   5  15   4      105.37      135.77     35.84 o 
   6  15   4       56.88       71.07     31.48 o 
   7  15   4        3.05       16.36     28.04 o 
   8  15   4        0.35       34.23     38.45 o 
   9  15   4        5.09        0.11     24.15 o 
  10  15   4       11.36        6.02     22.84 o 
 -10  16   4       51.99       99.03     59.96 o 
  -9  16   4       47.22      113.08     59.84 o 
  -8  16   4        2.58       28.42     38.18 o 
  -7  16   4       19.58       25.60     29.96 o 
  -6  16   4        0.02        1.88     35.79 o 
  -5  16   4       33.16       78.68     54.55 o 
  -4  16   4        0.34      -21.04     21.04 o 
  -3  16   4       54.00       85.34     28.60 o 
  -2  16   4       87.23      116.28     31.84 o 
  -1  16   4      230.87      237.76     42.23 o 
   0  16   4      396.94      413.05     54.85 o 
   1  16   4        2.13       29.08     11.37 o 
   2  16   4       44.49       22.48     27.36 o 
   3  16   4      121.88      127.90     24.77 o 
   4  16   4       48.30       41.22     17.11 o 
   5  16   4        2.19       -5.37     24.70 o 
   6  16   4       36.45       32.56     16.25 o 
   7  16   4      217.81      294.12     82.05 o 
   8  16   4       81.62       66.33     45.47 o 
   9  16   4       21.39      -19.80     27.63 o 
  -9  17   4        1.62       13.44     28.49 o 
  -8  17   4        3.23        0.27     25.22 o 
  -7  17   4       66.56       20.77     35.35 o 
  -6  17   4        2.08       57.37     32.25 o 
  -5  17   4        4.74       -2.16     16.89 o 
  -4  17   4        0.21       11.62     35.92 o 
  -3  17   4       60.01       74.40     24.89 o 
  -2  17   4      159.74      199.60     44.91 o 
  -1  17   4       31.54       30.55     55.41 o 
   0  17   4      134.50      191.19     39.46 o 
   1  17   4       19.41       22.30     13.63 o 
   2  17   4       24.80       22.80     13.00 o 
   3  17   4       90.76      111.96     25.55 o 
   4  17   4      177.25      189.66     44.85 o 
   5  17   4       57.52       41.45     18.41 o 
   6  17   4       80.64       44.60     42.28 o 
   7  17   4        4.28      -23.75     27.53 o 
   8  17   4        5.08        5.17     17.35 o 
  -8  18   4        2.10       67.61     36.83 o 
  -7  18   4       56.62      120.82     91.17 o 
  -6  18   4        3.42       27.22     19.89 o 
  -5  18   4       19.01        9.87     55.36 o 
  -4  18   4       34.61       33.46     25.94 o 
  -3  18   4       13.59       11.45     17.15 o 
  -2  18   4        1.36       -6.24     13.23 o 
  -1  18   4       10.38       -3.20     47.91 o 
   0  18   4       65.03       86.75     28.65 o 
   1  18   4       34.22       44.13     11.67 o 
   2  18   4        1.75      -13.79     13.79 o 
   3  18   4      174.39      253.45     53.24 o 
   4  18   4      267.64      290.20     55.74 o 
   5  18   4        2.29      -10.27     21.36 o 
   6  18   4       32.13       28.50     36.88 o 
   7  18   4        2.24       94.41     61.22 o 
  -6  19   4        4.60        4.37     39.03 o 
  -5  19   4        3.28      -16.42     50.58 o 
  -4  19   4        0.22       51.67     27.47 o 
  -3  19   4        0.23        4.92     16.87 o 
  -2  19   4        5.87        6.65     15.88 o 
  -1  19   4       17.44       17.61     31.58 o 
   0  19   4       38.49       31.42     21.08 o 
   1  19   4       80.93       72.55     28.89 o 
   2  19   4        1.20       55.24     32.56 o 
   3  19   4       11.83       30.01     21.54 o 
   4  19   4        2.77        3.10     13.05 o 
   5  19   4        0.28      -53.98     53.98 o 
  -4  20   4        0.12       13.31     19.28 o 
  -3  20   4        9.12       11.71     24.00 o 
  -2  20   4       14.25       41.93     25.85 o 
  -1  20   4        5.11        1.31     15.00 o 
   0  20   4        5.18       17.14     19.65 o 
   1  20   4       45.58       33.43     31.92 o 
   2  20   4       13.21       20.86     23.56 o 
   3  20   4       15.78       47.43     32.52 o 
 -16   1   5        9.69      -33.53     33.53 o 
 -15   1   5       17.73       -4.32     15.08 o 
 -14   1   5       11.91        4.81     17.31 o 
 -13   1   5       12.37      -11.61     11.61 o 
 -12   1   5       68.87       31.39     32.94 o 
 -11   1   5       12.85        9.98      9.93 o 
 -10   1   5       37.72       20.67     11.87 o 
  -9   1   5       25.35       28.31     12.57 o 
  -8   1   5      585.62      535.14     35.60 o 
  -7   1   5      341.84      355.53     25.72 o 
  -6   1   5      151.18      146.04     15.69 o 
  -5   1   5      728.25      812.49     37.87 o 
  -4   1   5      258.55      246.15     19.89 o 
  -3   1   5     5204.30     5376.50     97.30 o 
  -2   1   5      424.22      413.86     44.37 o 
  -1   1   5       21.47       32.05     20.38 o 
   0   1   5       19.68       14.19      9.85 o 
   1   1   5       22.46       26.25      9.45 o 
   2   1   5     1031.85     1156.70     53.96 o 
   3   1   5       18.32       18.75      7.23 o 
   4   1   5       15.94       16.42      7.18 o 
   5   1   5       20.92        4.37      4.76 o 
   6   1   5       45.68       45.23     11.10 o 
   7   1   5      188.90      203.36     19.44 o 
   8   1   5       43.49       57.30     10.79 o 
   9   1   5      229.98      235.15     21.15 o 
  10   1   5        0.96       11.63      4.87 o 
  11   1   5       24.87       23.75     12.47 o 
  12   1   5        0.59      -11.29     11.29 o 
  13   1   5        7.22      -19.11     19.11 o 
  14   1   5        2.68        3.23     10.08 o 
 -16   2   5        1.69        0.23     22.42 o 
 -15   2   5        2.99        0.11     23.49 o 
 -14   2   5        1.03      -21.08     26.63 o 
 -13   2   5       60.46       33.15     14.75 o 
 -12   2   5       35.75       25.26     13.07 o 
 -11   2   5        7.89       -2.12      9.66 o 
 -10   2   5       43.86       46.60     15.91 o 
  -9   2   5        8.63        6.50      7.69 o 
  -8   2   5     1161.88     1108.85     58.17 o 
  -7   2   5      739.53      731.36     41.46 o 
  -6   2   5      992.14      993.69     41.26 o 
  -5   2   5      838.03      850.69     36.79 o 
  -4   2   5      197.15      180.54     16.71 o 
  -3   2   5     3033.72     3290.45     84.48 o 
  -2   2   5      157.25      143.63     15.46 o 
  -1   2   5     1530.23     1513.93    112.58 o 
   0   2   5      545.42      588.34     75.50 o 
   1   2   5        3.82        7.54      6.99 o 
   2   2   5       44.95       37.51     10.85 o 
   3   2   5      523.45      576.80     27.64 o 
   4   2   5       74.75       86.72      9.75 o 
   5   2   5        8.39       -1.04      4.29 o 
   6   2   5      722.08      720.29     31.71 o 
   7   2   5      866.61      828.81     36.55 o 
   8   2   5       17.13       13.10      5.32 o 
   9   2   5       30.21       21.51      8.37 o 
  10   2   5      131.06      136.48     22.15 o 
  11   2   5        9.95        9.58      8.27 o 
  12   2   5       10.94       -1.80      8.07 o 
  13   2   5        4.32       -5.62     17.85 o 
  14   2   5       17.26       20.73     16.47 o 
 -16   3   5        1.37        0.11     23.97 o 
 -15   3   5       60.07       57.24     40.52 o 
 -14   3   5       24.14       11.25      9.27 o 
 -13   3   5        6.56       20.31     10.02 o 
 -12   3   5      113.47       57.06     25.00 o 
 -11   3   5      886.51      800.05     63.94 o 
 -10   3   5       63.66       20.23     12.95 o 
  -9   3   5     3118.49     2896.59    113.73 o 
  -8   3   5     1072.57     1136.65     58.50 o 
  -7   3   5      835.74      922.84     52.58 o 
  -6   3   5      168.89      169.61     16.96 o 
  -5   3   5       10.47        6.88      7.22 o 
  -4   3   5       39.63       40.48      9.32 o 
  -3   3   5      437.11      424.73     70.57 o 
  -2   3   5      734.91      922.16    100.60 o 
  -1   3   5     1118.23     1175.73     78.46 o 
   0   3   5     2584.81     2774.12     92.74 o 
   1   3   5     1925.13     1861.70     84.99 o 
   2   3   5      121.29      135.65     14.32 o 
   3   3   5     4268.14     4360.61     66.75 o 
   4   3   5        7.56        7.39      2.98 o 
   5   3   5      401.13      413.01     24.45 o 
   6   3   5      130.38      138.44     14.05 o 
   7   3   5      588.57      603.55     27.93 o 
   8   3   5       49.17       47.03     10.17 o 
   9   3   5      172.22      165.98     16.30 o 
  10   3   5       21.99       23.07     11.13 o 
  11   3   5       53.76       45.05     14.40 o 
  12   3   5       22.13       23.59     10.55 o 
  13   3   5        1.49      -21.04     21.34 o 
  14   3   5        6.75        9.10     15.45 o 
 -16   4   5       24.90       32.08     34.71 o 
 -15   4   5       53.05       42.10     22.04 o 
 -14   4   5        4.77        5.75     12.22 o 
 -13   4   5        9.95       14.84     10.53 o 
 -12   4   5       44.13       43.58     13.10 o 
 -11   4   5       28.01       43.54     15.29 o 
 -10   4   5      578.01      549.26     50.92 o 
  -9   4   5     1607.23     1677.34     86.12 o 
  -8   4   5       26.79       31.20     13.37 o 
  -7   4   5     1104.16     1193.52     70.70 o 
  -6   4   5     3735.01     3775.53     88.62 o 
  -5   4   5     1024.98     1047.40     41.11 o 
  -4   4   5     1045.62     1069.28     77.88 o 
  -3   4   5      680.23      775.09     65.02 o 
  -2   4   5      384.88      371.69     44.76 o 
  -1   4   5      438.18      486.57     40.62 o 
   0   4   5        2.04        1.39      5.58 o 
   1   4   5      184.57      170.09     22.97 o 
   2   4   5     1360.85     1465.43     42.93 o 
   3   4   5       32.59       22.51      4.56 o 
   4   4   5      806.01      769.69     30.35 o 
   5   4   5     1274.99     1301.36     43.41 o 
   6   4   5      274.97      275.70     19.74 o 
   7   4   5        8.49        9.02      5.61 o 
   8   4   5      288.70      301.15     25.03 o 
   9   4   5      165.37      167.08     15.83 o 
  10   4   5        0.86        7.87     12.84 o 
  11   4   5        1.55        1.53     10.27 o 
  12   4   5        6.62      -12.09     13.16 o 
  13   4   5        0.80      -21.14     21.74 o 
  14   4   5        4.53       -2.87     18.64 o 
 -15   5   5       53.00       47.83     28.38 o 
 -14   5   5       44.27       56.59     24.16 o 
 -13   5   5      321.81      313.62     41.91 o 
 -12   5   5      619.91      638.74     57.78 o 
 -11   5   5       83.66      125.95     26.84 o 
 -10   5   5       40.52       45.47     14.54 o 
  -9   5   5      172.15      175.62     28.05 o 
  -8   5   5     1098.52      959.56     65.59 o 
  -7   5   5        0.22        4.39      9.44 o 
  -6   5   5      664.69      661.95     37.47 o 
  -5   5   5      249.84      321.40     27.15 o 
  -4   5   5     1023.39     1193.81     52.36 o 
  -3   5   5     1669.92     1822.58     83.93 o 
  -2   5   5      663.08      698.95     63.72 o 
  -1   5   5     3603.06     3740.92    100.21 o 
   0   5   5     3036.83     3333.32    107.42 o 
   1   5   5     1639.99     1694.35     76.02 o 
   2   5   5     2194.67     2355.65     77.57 o 
   3   5   5      311.01      313.80     16.89 o 
   4   5   5      213.80      201.23     17.18 o 
   5   5   5       44.85       53.76      8.91 o 
   6   5   5       43.54       44.34      8.57 o 
   7   5   5       46.96       39.08      7.18 o 
   8   5   5      161.18      183.25     19.35 o 
   9   5   5      125.30      129.07     20.42 o 
  10   5   5        0.74       -2.01     10.87 o 
  11   5   5       46.98       39.50     13.91 o 
  12   5   5       19.60       31.93     15.19 o 
  13   5   5        3.84      -11.78     11.78 o 
  14   5   5        6.63       -0.22     15.67 o 
 -15   6   5       39.27       56.36     25.30 o 
 -14   6   5        0.26       -0.01     16.21 o 
 -13   6   5        6.66        3.46     14.50 o 
 -12   6   5       17.37       29.46     32.30 o 
 -11   6   5       93.17      133.65     28.09 o 
 -10   6   5      374.87      393.92     44.02 o 
  -9   6   5     1603.56     1658.77     86.53 o 
  -8   6   5      339.64      318.66     48.91 o 
  -7   6   5      296.17      358.25     48.82 o 
  -6   6   5     2204.14     2278.51     88.68 o 
  -5   6   5     1870.50     1953.16     68.07 o 
  -4   6   5      824.51      836.12     40.21 o 
  -3   6   5     2011.08     2109.81     52.15 o 
  -2   6   5      494.18      442.45     41.24 o 
  -1   6   5        1.81        7.89      8.33 o 
   0   6   5      775.88      820.96     42.20 o 
   1   6   5      686.58      727.13     43.92 o 
   2   6   5        6.88        9.20      7.14 o 
   3   6   5     1380.41     1436.61     55.34 o 
   4   6   5      184.58      183.40     16.23 o 
   5   6   5     1661.39     1695.72     63.34 o 
   6   6   5      359.60      417.74     27.71 o 
   7   6   5        3.48       10.74      6.39 o 
   8   6   5       93.49      112.69     15.14 o 
   9   6   5      286.51      274.52     31.21 o 
  10   6   5        0.24        8.17      8.04 o 
  11   6   5        0.01      -12.50     12.50 o 
  12   6   5        2.66        0.84     19.82 o 
  13   6   5        1.46       -1.26     16.35 o 
 -15   7   5      149.50      152.75     47.26 o 
 -14   7   5       49.28       83.68     31.00 o 
 -13   7   5      277.52      399.86     47.08 o 
 -12   7   5      260.73      323.40     41.01 o 
 -11   7   5      125.45      187.73     31.45 o 
 -10   7   5      224.36      262.05     35.99 o 
  -9   7   5      104.00      149.03     26.04 o 
  -8   7   5      113.48       94.83     27.82 o 
  -7   7   5       10.86       38.64     15.70 o 
  -6   7   5       15.30        3.95      6.10 o 
  -5   7   5       35.65       44.59     13.59 o 
  -4   7   5     1277.72     1205.92     54.06 o 
  -3   7   5     2942.00     2900.09     67.22 o 
  -2   7   5     2178.40     2040.31    115.89 o 
  -1   7   5     2228.25     2185.95     78.72 o 
   0   7   5      957.13      934.40     50.80 o 
   1   7   5      530.97      570.79     39.44 o 
   2   7   5      190.56      203.28     27.42 o 
   3   7   5       91.72       93.57     15.70 o 
   4   7   5      104.58      107.55     20.43 o 
   5   7   5        2.63       -7.25      7.73 o 
   6   7   5        8.63        6.49      7.40 o 
   7   7   5       48.39       59.76     11.69 o 
   8   7   5      328.25      390.05     36.23 o 
   9   7   5        3.03       -6.22     15.36 o 
  10   7   5      110.03      107.59     20.24 o 
  11   7   5       64.06       55.68     18.37 o 
  12   7   5       18.90       19.61     10.11 o 
  13   7   5        3.57       -0.04     12.25 o 
 -15   8   5       25.45       13.11     20.01 o 
 -14   8   5      100.41       97.39     36.18 o 
 -13   8   5        0.65       17.94     21.72 o 
 -12   8   5        1.12       47.14     22.89 o 
 -11   8   5        2.05      -14.13     14.13 o 
 -10   8   5       26.77       40.85     24.11 o 
  -9   8   5      275.33      329.25     39.34 o 
  -8   8   5      643.47      638.46     53.07 o 
  -7   8   5     1020.05     1011.86     87.43 o 
  -6   8   5     2063.29     2001.74     85.52 o 
  -5   8   5       29.47       24.69      7.03 o 
  -4   8   5     1135.12     1094.87     65.28 o 
  -3   8   5       18.48       21.55     13.51 o 
  -2   8   5        9.34       10.55     10.01 o 
  -1   8   5       32.37       38.45     12.68 o 
   0   8   5       88.98       93.02     19.71 o 
   1   8   5      137.39      145.65     24.77 o 
   2   8   5     2343.99     2417.28     96.09 o 
   3   8   5     1273.11     1287.62     52.96 o 
   4   8   5      274.35      319.43     88.11 o 
   5   8   5       94.13      102.38     27.54 o 
   6   8   5      388.56      411.79     54.19 o 
   7   8   5        8.88       14.76      8.24 o 
   8   8   5      476.14      516.48     35.40 o 
   9   8   5      116.37       92.52     18.46 o 
  10   8   5        5.42        2.31      9.54 o 
  11   8   5       12.90        9.27     10.23 o 
  12   8   5        8.04       -4.32     28.78 o 
  13   8   5        7.12        1.60     10.59 o 
 -14   9   5        1.01       13.48     19.07 o 
 -13   9   5      111.04      179.76     45.17 o 
 -12   9   5      146.10      190.99     42.41 o 
 -11   9   5      149.24      242.29     46.83 o 
 -10   9   5       77.69      125.75     31.45 o 
  -9   9   5        6.95       -7.23     17.66 o 
  -8   9   5       34.29       40.20     37.81 o 
  -7   9   5      233.40      220.04     93.55 o 
  -6   9   5      211.71      233.44     36.10 o 
  -5   9   5      305.46      246.91     25.47 o 
  -4   9   5      550.93      493.52     34.57 o 
  -3   9   5     2190.63     1996.52     69.46 o 
  -2   9   5       31.14       34.83     16.44 o 
  -1   9   5     1051.34     1048.78     77.27 o 
   0   9   5      133.48      118.41     27.00 o 
   1   9   5       69.65       82.88     25.78 o 
   2   9   5      360.64      431.01     51.92 o 
   3   9   5       80.26       61.76     11.69 o 
   4   9   5      156.62      174.66     35.90 o 
   5   9   5      120.27      127.41     29.35 o 
   6   9   5       59.09       77.09     21.35 o 
   7   9   5      253.78      298.63     47.44 o 
   8   9   5       70.16       43.87     12.26 o 
   9   9   5      505.67      541.60     54.38 o 
  10   9   5       18.96       59.59     17.74 o 
  11   9   5      124.90      153.03     44.70 o 
  12   9   5       12.56       -2.04     73.48 o 
  13   9   5        0.53      -34.39     34.39 o 
 -14  10   5       58.46       86.16     34.95 o 
 -13  10   5       90.03      140.03     59.46 o 
 -12  10   5       13.01       13.98     13.16 o 
 -11  10   5        0.61        9.80     23.02 o 
 -10  10   5        6.75        3.84     47.35 o 
  -9  10   5       26.30       28.43     21.37 o 
  -8  10   5      522.02      517.72     36.57 o 
  -7  10   5      119.79      101.77     21.84 o 
  -6  10   5       72.37       67.33     22.45 o 
  -5  10   5      281.75      273.35     28.42 o 
  -4  10   5      348.10      309.67     41.08 o 
  -3  10   5       19.44        9.70     40.33 o 
  -2  10   5      176.68      187.17     34.82 o 
  -1  10   5      302.16      283.89     21.45 o 
   0  10   5      110.48      117.23     14.22 o 
   1  10   5      115.56      149.13     17.93 o 
   2  10   5      108.94      134.40     18.32 o 
   3  10   5      640.90      695.57     37.57 o 
   4  10   5      537.98      662.92     54.21 o 
   5  10   5       62.19       63.18     25.37 o 
   6  10   5      115.70      165.58     34.16 o 
   7  10   5       67.85       58.47     27.10 o 
   8  10   5       31.04       -2.39     23.70 o 
   9  10   5      113.26       98.20     25.04 o 
  10  10   5       17.12       23.23     11.59 o 
  11  10   5        6.86       27.97     26.16 o 
  12  10   5        2.02       -3.22     34.19 o 
 -13  11   5       30.03      -16.63     27.25 o 
 -12  11   5        0.40      -17.12     17.12 o 
 -11  11   5      117.09       84.53     29.67 o 
 -10  11   5       73.57       97.43     29.94 o 
  -9  11   5       44.66       55.49     21.39 o 
  -8  11   5        3.91       13.03     35.33 o 
  -7  11   5       25.69       59.98     16.97 o 
  -6  11   5        2.14       15.63     13.15 o 
  -5  11   5      632.17      620.52     57.83 o 
  -4  11   5       26.75       18.06     11.35 o 
  -3  11   5       12.65        5.60      7.14 o 
  -2  11   5       46.81       33.50     13.90 o 
  -1  11   5       20.71        8.85      6.45 o 
   0  11   5      171.35      162.54     22.35 o 
   1  11   5        0.09        1.43      4.99 o 
   2  11   5      217.49      263.08     21.03 o 
   3  11   5       52.42       68.07     11.24 o 
   4  11   5       14.31       13.27     10.58 o 
   5  11   5      204.34      250.89     34.44 o 
   6  11   5      330.13      322.23     51.65 o 
   7  11   5      195.89      237.66     46.31 o 
   8  11   5       21.58        9.96     18.68 o 
   9  11   5      141.24      168.23     32.37 o 
  10  11   5       13.98       28.15     24.96 o 
  11  11   5        1.63       58.37     46.98 o 
  12  11   5        0.08      -11.34     20.35 o 
 -13  12   5       13.75       -9.81     29.81 o 
 -12  12   5       43.95       62.20     29.11 o 
 -11  12   5       24.67        9.83     27.34 o 
 -10  12   5       59.49       53.32     24.67 o 
  -9  12   5       28.75       50.26     19.14 o 
  -8  12   5        7.67       20.91     18.29 o 
  -7  12   5       29.35       28.52     10.17 o 
  -6  12   5       25.93       59.11     15.96 o 
  -5  12   5      224.18      207.44     61.14 o 
  -4  12   5        6.82        1.93      8.53 o 
  -3  12   5      310.22      296.82     41.35 o 
  -2  12   5      405.34      414.29     53.09 o 
  -1  12   5       87.80       83.98     14.58 o 
   0  12   5      128.83      150.58     20.32 o 
   1  12   5      401.15      382.36     50.05 o 
   2  12   5       46.47       61.45     10.69 o 
   3  12   5        2.55       -2.17      4.38 o 
   4  12   5       27.02       18.38      9.51 o 
   5  12   5       30.60       28.26     13.50 o 
   6  12   5       42.70       27.42     22.60 o 
   7  12   5       45.10       38.33     18.25 o 
   8  12   5       42.49      -10.78     21.97 o 
   9  12   5       17.86       48.10     41.54 o 
  10  12   5        1.72        3.61     35.91 o 
  11  12   5       64.94       62.54     44.08 o 
 -12  13   5        0.70      -10.13     18.67 o 
 -11  13   5        2.41       13.19     17.47 o 
 -10  13   5       39.39       33.18     21.63 o 
  -9  13   5       40.34       41.62     21.38 o 
  -8  13   5       34.17       18.31     14.95 o 
  -7  13   5       88.21       87.66     48.63 o 
  -6  13   5       69.02       97.04     21.92 o 
  -5  13   5        8.36        4.56      9.55 o 
  -4  13   5       64.81       89.67     26.00 o 
  -3  13   5       14.96       15.98     26.63 o 
  -2  13   5        9.52        0.17     20.25 o 
  -1  13   5       16.13      -10.06     14.90 o 
   0  13   5      118.23       96.31     14.86 o 
   1  13   5      116.73      103.13     18.68 o 
   2  13   5       69.74       53.45     11.18 o 
   3  13   5      150.15      136.31     19.77 o 
   4  13   5      513.03      491.00     51.68 o 
   5  13   5       16.83       20.86     11.63 o 
   6  13   5      218.55      261.68     36.65 o 
   7  13   5       49.74       50.15     35.73 o 
   8  13   5       10.66       13.10     42.45 o 
   9  13   5       14.22       42.90     30.38 o 
  10  13   5        2.75        0.11     20.91 o 
 -11  14   5        0.84      -16.80     49.18 o 
 -10  14   5       60.34       50.91     26.92 o 
  -9  14   5       66.51       46.22     19.36 o 
  -8  14   5       13.63       31.09     29.02 o 
  -7  14   5       19.26       85.58     61.39 o 
  -6  14   5      351.09      450.05    106.80 o 
  -5  14   5      151.88      209.56     36.43 o 
  -4  14   5        2.73        2.03     12.31 o 
  -3  14   5        1.67       -5.29      8.05 o 
  -2  14   5        3.76       -6.74     14.74 o 
  -1  14   5      181.24      175.59     27.29 o 
   0  14   5      105.12      113.12     21.89 o 
   1  14   5      174.91      150.07     26.45 o 
   2  14   5       10.27       11.66     16.90 o 
   3  14   5        2.66        1.18      7.44 o 
   4  14   5        8.24       19.79     10.60 o 
   5  14   5       24.83       12.76     11.30 o 
   6  14   5       89.69      107.00     31.36 o 
   7  14   5        8.17       39.99     26.21 o 
   8  14   5       92.60       95.14     59.56 o 
   9  14   5      123.87      149.61     64.28 o 
  10  14   5       22.53        1.15     19.54 o 
 -11  15   5        0.27      -41.66     41.66 o 
 -10  15   5       18.69       35.68     45.40 o 
  -9  15   5        2.36      -14.61     23.12 o 
  -8  15   5       11.10       44.70     42.69 o 
  -7  15   5        1.27       35.84     40.62 o 
  -6  15   5       13.83       -4.07     24.87 o 
  -5  15   5        0.18      -53.74     53.74 o 
  -4  15   5      173.33      141.72     51.72 o 
  -3  15   5       69.21       53.15     36.38 o 
  -2  15   5        6.92        2.99     17.87 o 
  -1  15   5      221.57      239.80     35.38 o 
   0  15   5      157.33      167.73     28.62 o 
   1  15   5        7.47       28.26     16.35 o 
   2  15   5      180.83      245.94     47.68 o 
   3  15   5       76.87      115.21     27.83 o 
   4  15   5      183.17      158.74     32.51 o 
   5  15   5      140.99      128.43     35.48 o 
   6  15   5       92.14       91.85     29.54 o 
   7  15   5        0.70        5.37     15.01 o 
   8  15   5       15.00       39.96     42.69 o 
   9  15   5        2.20       37.21     30.89 o 
 -10  16   5       58.75      101.04     59.93 o 
  -9  16   5       42.00       65.07     44.33 o 
  -8  16   5       42.16       34.80     46.11 o 
  -7  16   5       50.94       27.16     44.53 o 
  -6  16   5       53.04       25.75     37.68 o 
  -5  16   5       56.76       74.11     48.26 o 
  -4  16   5       13.09       55.69     45.28 o 
  -3  16   5       43.66       71.67     27.47 o 
  -2  16   5       70.89       89.29     48.22 o 
  -1  16   5       49.43       30.56     24.94 o 
   0  16   5      269.55      270.39     44.94 o 
   1  16   5       30.07       38.04     17.77 o 
   2  16   5        0.34       -2.17     15.50 o 
   3  16   5       15.70       -0.83     12.73 o 
   4  16   5      146.97      183.32     42.94 o 
   5  16   5      220.54      282.15     51.27 o 
   6  16   5       19.06      -33.88     33.88 o 
   7  16   5       26.00      -35.77     35.77 o 
   8  16   5       38.19       19.47     44.27 o 
  -8  17   5       11.23        9.39     22.32 o 
  -7  17   5       24.02       22.71     36.33 o 
  -6  17   5       11.59        0.13     19.74 o 
  -5  17   5       50.32       28.27     36.42 o 
  -4  17   5       17.19       -7.15     13.64 o 
  -3  17   5        0.83      -13.04     24.20 o 
  -2  17   5      194.21      170.33     40.18 o 
  -1  17   5       10.80       21.92     24.27 o 
   0  17   5      386.54      380.74     76.16 o 
   1  17   5        9.57       35.64     18.50 o 
   2  17   5      169.08      195.21     64.03 o 
   3  17   5       65.65      107.41     36.29 o 
   4  17   5        2.08      -21.97     42.25 o 
   5  17   5        2.04       21.53     11.10 o 
   6  17   5        7.50       22.79     24.57 o 
   7  17   5        9.77       22.21     34.82 o 
  -7  18   5       24.16       51.66     57.49 o 
  -6  18   5        7.30       18.64     22.77 o 
  -5  18   5       90.96      132.20     42.80 o 
  -4  18   5       86.54      114.61     41.55 o 
  -3  18   5       52.85       54.27     26.28 o 
  -2  18   5        0.13        1.53      9.72 o 
  -1  18   5        2.21       11.43     36.90 o 
   0  18   5       61.74       46.65     24.15 o 
   1  18   5        0.28      -15.28     22.97 o 
   2  18   5      123.48      128.85     49.58 o 
   3  18   5       27.82       10.93     22.64 o 
   4  18   5        1.50       16.94     19.16 o 
   5  18   5       58.21      114.95     65.13 o 
  -5  19   5        1.51        7.16     17.96 o 
  -4  19   5       17.74       -7.75     57.71 o 
  -3  19   5        3.64        9.51     20.88 o 
  -2  19   5       40.86       41.80     38.69 o 
  -1  19   5       30.68       74.85     26.03 o 
   0  19   5       87.72      159.64     69.31 o 
   1  19   5       14.34       90.50     60.23 o 
   2  19   5        9.50      -19.10     25.65 o 
   3  19   5        3.80       -9.46     18.27 o 
 -15   0   6      286.82      407.21     87.44 o 
 -14   0   6       45.86       73.56     45.77 o 
 -13   0   6      257.46      332.26     78.23 o 
 -12   0   6      297.99      385.46     84.33 o 
 -11   0   6        6.62       29.51     21.70 o 
 -10   0   6      458.55      577.58     99.65 o 
  -9   0   6      945.10     1009.02    128.28 o 
  -8   0   6        7.62        1.95      7.89 o 
  -7   0   6        1.48      -11.89     11.89 o 
  -6   0   6       77.90      220.05     34.70 o 
  -5   0   6      368.03      374.60     41.95 o 
  -4   0   6     1094.68     1162.12     69.93 o 
  -3   0   6     2381.29     2332.16     95.25 o 
  -2   0   6     2152.89     2136.71    164.04 o 
  -1   0   6     3647.44     3694.29    212.65 o 
   0   0   6     2467.32     2480.68    120.09 o 
   1   0   6      110.03      134.85     29.53 o 
   2   0   6      292.07      345.89     32.25 o 
   3   0   6      408.63      605.76     60.17 o 
   4   0   6        5.26       -4.49      7.77 o 
   5   0   6      539.21      574.81     80.14 o 
   6   0   6       43.01       41.23     16.89 o 
   7   0   6      434.46      464.34     55.56 o 
   8   0   6      405.85      374.78     48.13 o 
   9   0   6        4.04       21.09     36.71 o 
  10   0   6       60.82       79.34     28.01 o 
  11   0   6       19.69       18.15     19.83 o 
  12   0   6        2.14       13.00     20.61 o 
  13   0   6        0.17        9.74     21.13 o 
 -15   1   6       34.11       14.52     14.53 o 
 -14   1   6        0.25      -14.07     14.07 o 
 -13   1   6       34.78       26.01     14.71 o 
 -12   1   6       44.46       23.99     17.21 o 
 -11   1   6       78.51       79.50     24.68 o 
 -10   1   6      807.73      743.50    112.06 o 
  -9   1   6     1278.05     1491.65    155.25 o 
  -8   1   6      858.67      897.10     74.78 o 
  -7   1   6     1478.93     1548.68     74.39 o 
  -6   1   6      854.19      847.67     52.39 o 
  -5   1   6     1513.28     1443.74     63.88 o 
  -4   1   6      861.28      836.93     45.79 o 
  -3   1   6     1963.78     2040.04     62.30 o 
  -2   1   6      604.17      624.82     39.39 o 
  -1   1   6      211.18      259.23     39.88 o 
   0   1   6       80.21      118.20     18.32 o 
   1   1   6       79.39       41.30      8.30 o 
   2   1   6      532.30      489.79     27.12 o 
   3   1   6     1097.38     1013.60     50.34 o 
   4   1   6      915.09      949.63     43.10 o 
   5   1   6      731.34      769.51     53.58 o 
   6   1   6        8.57        7.32      7.73 o 
   7   1   6       19.46        7.97      7.94 o 
   8   1   6        2.61        7.24      5.79 o 
   9   1   6      107.18      109.59     24.64 o 
  10   1   6        8.50       -9.23     10.71 o 
  11   1   6       68.10       19.66     16.61 o 
  12   1   6       31.29        1.14     13.02 o 
  13   1   6        5.51        2.76     13.87 o 
 -15   2   6       36.41      -21.82     21.82 o 
 -14   2   6      111.11       98.39     60.74 o 
 -13   2   6      155.72      150.09     36.40 o 
 -12   2   6      255.03      224.67    106.49 o 
 -11   2   6      200.44      219.46     40.64 o 
 -10   2   6      369.32      334.44     49.13 o 
  -9   2   6      274.46      235.37     33.10 o 
  -8   2   6       36.99        3.30     30.50 o 
  -7   2   6       65.17       35.03     13.53 o 
  -6   2   6       83.11       52.15     22.38 o 
  -5   2   6     1675.88     1706.77     64.05 o 
  -4   2   6     1603.05     1631.51     63.81 o 
  -3   2   6      543.29      534.70     33.16 o 
  -2   2   6      579.82      568.04     33.50 o 
  -1   2   6     1954.34     1938.12     61.25 o 
   0   2   6      812.37      870.30     48.37 o 
   1   2   6      272.56      285.36     27.20 o 
   2   2   6      654.05      701.21     43.01 o 
   3   2   6        3.89        7.90      5.10 o 
   4   2   6      353.82      409.54     27.60 o 
   5   2   6        2.55        4.98      7.14 o 
   6   2   6      106.44       69.25     15.63 o 
   7   2   6       43.33       32.88     11.70 o 
   8   2   6       12.81       10.63      6.91 o 
   9   2   6       74.63       69.86     14.95 o 
  10   2   6       22.25       28.80     12.41 o 
  11   2   6       37.97       30.08     23.10 o 
  12   2   6        5.57       -0.41     10.10 o 
  13   2   6        5.07        0.45     16.38 o 
 -15   3   6        0.60       -0.64     14.86 o 
 -14   3   6        0.39       28.20     19.70 o 
 -13   3   6       36.01       19.43     17.80 o 
 -12   3   6        2.37       23.33     17.17 o 
 -11   3   6      206.31      201.48     32.45 o 
 -10   3   6      124.31      215.95     33.76 o 
  -9   3   6      407.88      531.37     51.55 o 
  -8   3   6      215.49      216.09     32.61 o 
  -7   3   6     1475.80     1299.33     99.87 o 
  -6   3   6      234.04      190.50     28.91 o 
  -5   3   6      286.01      229.52     30.76 o 
  -4   3   6      588.53      551.11     46.25 o 
  -3   3   6      979.45      915.55    110.58 o 
  -2   3   6       58.79       80.90     35.06 o 
  -1   3   6      228.16      144.17     38.09 o 
   0   3   6      274.41      257.01     30.43 o 
   1   3   6      329.57      287.25     20.92 o 
   2   3   6        7.50       11.26      6.12 o 
   3   3   6      815.40      934.84     35.99 o 
   4   3   6      489.39      506.19     25.32 o 
   5   3   6       92.41      103.07     16.93 o 
   6   3   6        4.97       16.46      7.63 o 
   7   3   6      220.43      243.95     22.98 o 
   8   3   6       12.49       16.98      4.69 o 
   9   3   6        0.15       37.20     12.47 o 
  10   3   6        7.22       10.59     15.70 o 
  11   3   6        2.45       21.50     12.89 o 
  12   3   6       10.89       10.71     19.77 o 
  13   3   6        8.64        6.55     11.37 o 
 -15   4   6       12.20        0.73     14.69 o 
 -14   4   6       34.01        0.84     25.52 o 
 -13   4   6      185.48      193.77     35.20 o 
 -12   4   6      152.32      191.76     32.70 o 
 -11   4   6       36.60        3.06     18.66 o 
 -10   4   6      164.72      161.21     28.15 o 
  -9   4   6       81.82      100.68     35.82 o 
  -8   4   6       12.58       20.19     12.58 o 
  -7   4   6        0.66       -4.52     22.86 o 
  -6   4   6       42.44       -7.48     15.46 o 
  -5   4   6        4.68        2.83     15.20 o 
  -4   4   6       65.59       33.74     33.91 o 
  -3   4   6      695.13      650.06     65.01 o 
  -2   4   6      116.81       66.16     16.48 o 
  -1   4   6      844.07      754.94     53.88 o 
   0   4   6     1073.72     1089.15     56.08 o 
   1   4   6      166.66      172.90     25.40 o 
   2   4   6      115.49      110.97     12.96 o 
   3   4   6        9.17       12.38      5.86 o 
   4   4   6      569.70      517.51     28.49 o 
   5   4   6       77.11       69.44     14.03 o 
   6   4   6      142.04      125.81     21.24 o 
   7   4   6       21.06       14.09      7.75 o 
   8   4   6       10.56        6.40      6.98 o 
   9   4   6       14.11       15.42     11.61 o 
  10   4   6        1.01        5.78      7.90 o 
  11   4   6       20.06        4.05     13.12 o 
  12   4   6        7.65       -1.32     18.68 o 
  13   4   6        1.23       -6.93     19.34 o 
 -15   5   6       23.10       -4.68     42.15 o 
 -14   5   6        1.05      -13.03     13.03 o 
 -13   5   6        8.16        2.18     25.17 o 
 -12   5   6       15.18        6.73      9.98 o 
 -11   5   6        8.19        1.41      9.25 o 
 -10   5   6      309.16      241.35     34.66 o 
  -9   5   6      235.86      199.93     31.17 o 
  -8   5   6      719.83      676.96     75.49 o 
  -7   5   6      787.05      730.74     53.73 o 
  -6   5   6      149.46      142.46     22.67 o 
  -5   5   6      477.50      433.90     44.17 o 
  -4   5   6      233.79      228.50     42.54 o 
  -3   5   6       14.80       23.11     16.30 o 
  -2   5   6      330.03      331.77     47.67 o 
  -1   5   6      211.02      186.76     23.75 o 
   0   5   6      260.44      253.60     26.88 o 
   1   5   6      295.25      294.43     29.22 o 
   2   5   6        4.53       12.65      8.58 o 
   3   5   6      984.31     1059.66     36.08 o 
   4   5   6     1129.13     1148.42     51.15 o 
   5   5   6      647.36      710.89     48.41 o 
   6   5   6       80.09       64.87     14.56 o 
   7   5   6       90.86      113.66     14.95 o 
   8   5   6       85.84       76.65     13.45 o 
   9   5   6       15.62       15.82     16.51 o 
  10   5   6       26.11        6.52     14.54 o 
  11   5   6       39.62       19.06      8.14 o 
  12   5   6       13.93       -0.25     19.95 o 
  13   5   6        2.25        0.21     11.29 o 
 -15   6   6        1.45       20.47     32.99 o 
 -14   6   6        1.04       11.29     16.54 o 
 -13   6   6        0.28       17.41     16.54 o 
 -12   6   6        3.87       20.56     15.68 o 
 -11   6   6       23.20       49.34     17.95 o 
 -10   6   6        0.93      -12.24     12.24 o 
  -9   6   6        3.93       11.12     11.31 o 
  -8   6   6      635.98      531.59     77.61 o 
  -7   6   6      178.61      159.40     25.35 o 
  -6   6   6       13.43        7.84     14.44 o 
  -5   6   6      548.84      515.88     63.06 o 
  -4   6   6       34.65       29.01     12.87 o 
  -3   6   6      249.69      311.62     56.34 o 
  -2   6   6        1.94        3.58     11.86 o 
  -1   6   6       32.03      -12.47     15.54 o 
   0   6   6       31.58      147.36     49.03 o 
   1   6   6       20.89        5.26      8.10 o 
   2   6   6      407.25      458.31     42.55 o 
   3   6   6      236.90      192.08     36.09 o 
   4   6   6        1.65        5.54      8.59 o 
   5   6   6      439.91      466.17     39.10 o 
   6   6   6       52.76      217.55     32.34 o 
   7   6   6      268.97      313.19     25.34 o 
   8   6   6        0.99        1.42      7.09 o 
   9   6   6       53.18       38.61     13.86 o 
  10   6   6        7.01        7.35     15.20 o 
  11   6   6        3.65        9.10      7.58 o 
  12   6   6        0.31       19.26     13.81 o 
  13   6   6       10.19       14.91     20.47 o 
 -14   7   6        3.36       20.06     26.62 o 
 -13   7   6       35.47       28.13     14.80 o 
 -12   7   6       66.48       63.61     27.72 o 
 -11   7   6       39.77       68.89     19.20 o 
 -10   7   6        1.78        1.34      7.59 o 
  -9   7   6       67.63       59.56     20.27 o 
  -8   7   6       84.80       91.85     28.78 o 
  -7   7   6     1326.57     1331.55     73.63 o 
  -6   7   6      147.17      177.36     25.18 o 
  -5   7   6      171.71      146.22     19.71 o 
  -4   7   6       21.39       48.24     23.61 o 
  -3   7   6      864.93      946.59     82.82 o 
  -2   7   6      162.41      177.90     36.91 o 
  -1   7   6        8.04       -7.32     25.92 o 
   0   7   6      348.46      348.89     47.15 o 
   1   7   6       62.22       38.98     14.23 o 
   2   7   6       56.63       52.37     27.20 o 
   3   7   6        6.33      -13.84     13.84 o 
   4   7   6        0.07       18.09     29.42 o 
   5   7   6       67.00       81.58     30.90 o 
   6   7   6       12.99       -3.31      5.73 o 
   7   7   6      219.33      219.93     24.69 o 
   8   7   6      248.19      249.28     26.28 o 
   9   7   6       13.32       18.14      9.03 o 
  10   7   6        5.90       -0.32      7.52 o 
  11   7   6       34.42        3.41     12.94 o 
  12   7   6       78.85       40.67     17.73 o 
 -14   8   6       64.30       40.86     24.75 o 
 -13   8   6        0.67       23.61     15.73 o 
 -12   8   6        7.38        9.17     18.56 o 
 -11   8   6       33.68       39.33     16.98 o 
 -10   8   6       28.55       41.92     21.32 o 
  -9   8   6        5.24       -3.09      9.34 o 
  -8   8   6       61.99      105.87     34.30 o 
  -7   8   6        8.08       30.52     12.96 o 
  -6   8   6      464.68      443.68     39.19 o 
  -5   8   6      167.45      164.17     21.26 o 
  -4   8   6     2203.97     2271.52    134.04 o 
  -3   8   6        3.05       84.96     44.35 o 
  -2   8   6      960.48     1087.57     84.80 o 
  -1   8   6       64.82       86.97     22.68 o 
   0   8   6      168.13      253.62     40.15 o 
   1   8   6       46.58       54.53     18.90 o 
   2   8   6      116.41      131.06     28.97 o 
   3   8   6      628.62      636.18     51.68 o 
   4   8   6      273.68      267.97     33.09 o 
   5   8   6       94.92       71.33     17.36 o 
   6   8   6        5.14       11.44     12.88 o 
   7   8   6       11.98       18.56     23.79 o 
   8   8   6       11.52       -5.03      8.67 o 
   9   8   6      138.70      126.20     24.72 o 
  10   8   6      263.73      237.64     33.29 o 
  11   8   6        6.63       14.96     10.85 o 
  12   8   6        0.12        0.16     12.35 o 
 -14   9   6       56.33       19.59     70.06 o 
 -13   9   6        0.31       13.97     15.91 o 
 -12   9   6      141.01      146.54     41.66 o 
 -11   9   6       45.15       30.42     61.69 o 
 -10   9   6      196.40      255.92     49.18 o 
  -9   9   6       14.02       10.29     15.96 o 
  -8   9   6       12.35       60.91     49.96 o 
  -7   9   6      227.12      219.42     34.78 o 
  -6   9   6      756.68      931.13     75.84 o 
  -5   9   6       13.95       13.35      8.28 o 
  -4   9   6     1804.90     1836.50     55.35 o 
  -3   9   6      156.27      190.11     36.49 o 
  -2   9   6      351.12      373.09     49.90 o 
  -1   9   6      390.55      378.03     49.26 o 
   0   9   6      411.08      420.37     54.34 o 
   1   9   6        0.22       -2.18     12.11 o 
   2   9   6       42.81        4.81     25.86 o 
   3   9   6        0.98       13.18      4.92 o 
   4   9   6       46.74       60.74     22.04 o 
   5   9   6      166.00      262.57     88.19 o 
   6   9   6      149.65      237.52     45.61 o 
   7   9   6        1.99       -8.23     16.02 o 
   8   9   6      464.38      475.35     66.30 o 
   9   9   6       47.45       59.13     20.21 o 
  10   9   6       77.07       42.93     22.44 o 
  11   9   6       21.34      -16.18     18.75 o 
  12   9   6        6.42        8.21     38.10 o 
 -13  10   6      174.82      200.89     48.66 o 
 -12  10   6       47.88       79.59     28.87 o 
 -11  10   6       38.11       60.13     26.56 o 
 -10  10   6       95.20      115.78     32.52 o 
  -9  10   6       51.59       89.30     30.67 o 
  -8  10   6       40.57        4.10     11.68 o 
  -7  10   6        4.26        4.26     12.68 o 
  -6  10   6       31.36       11.37     20.46 o 
  -5  10   6      196.34      205.05     23.59 o 
  -4  10   6        2.76        4.41      4.88 o 
  -3  10   6       34.50       16.04     14.36 o 
  -2  10   6       28.90       81.98     26.89 o 
  -1  10   6      642.64      705.38     70.84 o 
   0  10   6     1172.81     1256.81     93.78 o 
   1  10   6     1133.44     1271.25     95.15 o 
   2  10   6      431.97      479.98     59.02 o 
   3  10   6        9.84       11.29      7.02 o 
   4  10   6       10.30       -5.43     15.13 o 
   5  10   6      101.70       71.89     19.38 o 
   6  10   6       29.65       33.24     21.98 o 
   7  10   6       16.26       47.27     25.96 o 
   8  10   6       31.26        3.15     18.89 o 
   9  10   6       45.78       30.88     13.55 o 
  10  10   6        5.73        7.27     20.78 o 
  11  10   6        0.31       12.26     19.14 o 
 -13  11   6       40.94       29.78     43.81 o 
 -12  11   6       61.13       54.63     27.84 o 
 -11  11   6        4.68       17.07     52.88 o 
 -10  11   6       67.77       51.43     44.19 o 
  -9  11   6       71.42       66.80     26.37 o 
  -8  11   6      166.54      199.27     38.17 o 
  -7  11   6      616.23      703.85     63.00 o 
  -6  11   6      437.09      513.98     45.61 o 
  -5  11   6      326.48      412.32     33.84 o 
  -4  11   6      199.97      241.30     35.33 o 
  -3  11   6        2.51       12.39     29.49 o 
  -2  11   6       15.90       20.34     17.66 o 
  -1  11   6       77.54       53.83     34.94 o 
   0  11   6       91.32       83.89     29.08 o 
   1  11   6       59.71      115.86     31.54 o 
   2  11   6      348.91      382.53     34.12 o 
   3  11   6        5.90       13.77      8.04 o 
   4  11   6       62.33       76.97     20.91 o 
   5  11   6      158.10      187.43     31.82 o 
   6  11   6      175.55      175.98     30.01 o 
   7  11   6      233.80      270.13     53.01 o 
   8  11   6       24.50       13.56     21.53 o 
   9  11   6       44.36       34.10     18.32 o 
  10  11   6        2.09        1.76     14.29 o 
  11  11   6        4.45        8.42     26.36 o 
 -12  12   6      201.12      203.00     84.73 o 
 -11  12   6       78.47      160.91     78.37 o 
 -10  12   6      175.16      307.08     53.21 o 
  -9  12   6       57.05       79.55     25.91 o 
  -8  12   6       27.94       42.54     39.34 o 
  -7  12   6       73.66       37.57     17.64 o 
  -6  12   6       32.55       33.49     14.79 o 
  -5  12   6       33.57       36.90     17.93 o 
  -4  12   6      232.97      206.98     23.44 o 
  -3  12   6      258.04      251.49     23.72 o 
  -2  12   6      324.76      326.65     51.20 o 
  -1  12   6      365.75      371.43     78.21 o 
   0  12   6       54.31       95.15     34.34 o 
   1  12   6        4.17       15.88     25.09 o 
   2  12   6      990.48      992.55     58.35 o 
   3  12   6      138.06      144.90     26.70 o 
   4  12   6       39.17       44.36     21.18 o 
   5  12   6       15.24        6.70     13.95 o 
   6  12   6        4.63       42.14     15.52 o 
   7  12   6       10.55       -4.91     25.92 o 
   8  12   6       58.02       53.47     29.64 o 
   9  12   6       21.46       51.59     34.70 o 
  10  12   6        6.04        9.82     16.81 o 
 -11  13   6        3.36        8.51     37.85 o 
 -10  13   6       13.66       46.80     56.47 o 
  -9  13   6       11.21        0.63     29.89 o 
  -8  13   6      175.52      179.64     70.93 o 
  -7  13   6       84.44      108.07     47.22 o 
  -6  13   6      590.20      662.75     64.23 o 
  -5  13   6        8.28       22.65     16.17 o 
  -4  13   6       46.26       96.71     29.14 o 
  -3  13   6       95.58      117.13     30.45 o 
  -2  13   6       55.02       18.13     45.78 o 
  -1  13   6        5.56        0.64     39.10 o 
   0  13   6       59.61       46.06     18.24 o 
   1  13   6      414.46      496.26     64.80 o 
   2  13   6        9.74       40.58     16.46 o 
   3  13   6       45.51       66.81     23.85 o 
   4  13   6      211.10      173.05     51.72 o 
   5  13   6      164.68      140.68     29.39 o 
   6  13   6      241.63      211.92     34.14 o 
   7  13   6       12.18      -16.54     26.86 o 
   8  13   6       45.44       35.59     23.14 o 
   9  13   6        2.64       15.20     26.06 o 
 -11  14   6       10.63      -57.24     57.24 o 
 -10  14   6       27.66       90.62     49.90 o 
  -9  14   6        1.18      -18.33     26.25 o 
  -8  14   6        3.75       47.44     37.93 o 
  -7  14   6       69.51      143.08     67.41 o 
  -6  14   6       18.70        0.93     28.99 o 
  -5  14   6       42.17       46.70     19.88 o 
  -4  14   6       65.23       46.48     18.54 o 
  -3  14   6      205.78      179.92     39.48 o 
  -2  14   6      141.96      140.94     33.50 o 
  -1  14   6       22.31       49.01     20.33 o 
   0  14   6       71.96       74.58     20.00 o 
   1  14   6      211.80      250.41     42.17 o 
   2  14   6      138.63      115.67     33.46 o 
   3  14   6        0.15       22.23    132.12 o 
   4  14   6       25.83       17.01     12.24 o 
   5  14   6       82.32       99.00     25.91 o 
   6  14   6       43.65      116.46     42.15 o 
   7  14   6       27.62       14.74     23.84 o 
   8  14   6        2.45       28.31     30.48 o 
   9  14   6       57.80       32.26     49.23 o 
 -10  15   6        0.98       20.23     44.50 o 
  -9  15   6       29.56      -52.18     52.18 o 
  -8  15   6       71.73      151.48     74.32 o 
  -7  15   6       27.42       43.53     37.56 o 
  -6  15   6        0.95      -36.66     36.66 o 
  -5  15   6       26.74       34.83     23.55 o 
  -4  15   6        0.70        3.07     17.52 o 
  -3  15   6        0.25       29.03     21.44 o 
  -2  15   6       15.16       54.25     26.40 o 
  -1  15   6        1.22       -3.07      9.82 o 
   0  15   6       46.99       51.28     18.90 o 
   1  15   6      153.07      172.78     27.70 o 
   2  15   6      111.25       63.85     38.07 o 
   3  15   6      196.16      243.13     50.53 o 
   4  15   6       81.94       90.78     29.46 o 
   5  15   6        5.15       19.28     12.95 o 
   6  15   6       36.23       16.50     51.38 o 
   7  15   6        9.64        8.91     13.01 o 
   8  15   6        6.65       33.38     36.72 o 
  -9  16   6        0.86       28.39     48.06 o 
  -8  16   6       30.89       62.16     49.87 o 
  -7  16   6        0.78      -31.38     36.26 o 
  -6  16   6        3.22      -31.88     37.71 o 
  -5  16   6       89.87       96.35     47.57 o 
  -4  16   6       33.37       44.85     31.73 o 
  -3  16   6      141.77      165.78     54.93 o 
  -2  16   6      363.33      366.63     45.79 o 
  -1  16   6        2.59       15.56     12.96 o 
   0  16   6        7.46        0.71     12.83 o 
   1  16   6       65.62      104.10     35.43 o 
   2  16   6        1.31        8.11     12.86 o 
   3  16   6        1.45       16.26     22.01 o 
   4  16   6        6.33       56.37     31.30 o 
   5  16   6       20.32       18.67     11.96 o 
   6  16   6      125.40      221.01     93.13 o 
   7  16   6       10.09        9.72     39.12 o 
  -7  17   6       17.21       29.75     39.77 o 
  -6  17   6       14.29      -14.53     25.59 o 
  -5  17   6        6.60        0.27     37.75 o 
  -4  17   6        2.94       13.42     26.39 o 
  -3  17   6       18.63        6.95     42.00 o 
  -2  17   6        3.26      -10.78     21.61 o 
  -1  17   6        1.38      -17.68     17.68 o 
   0  17   6       62.67       91.99     36.11 o 
   1  17   6       77.26      132.17     40.54 o 
   2  17   6       88.13       72.53     32.41 o 
   3  17   6        6.73        6.53     15.87 o 
   4  17   6        6.98       40.76     35.17 o 
   5  17   6       14.00       10.91     20.63 o 
  -5  18   6        5.19       19.88     25.34 o 
  -4  18   6        7.15        0.99     14.43 o 
  -3  18   6        0.23        7.52     15.56 o 
  -2  18   6       14.12       68.44     27.49 o 
  -1  18   6       14.64       11.01     29.34 o 
   0  18   6        4.70      -56.40     56.40 o 
   1  18   6       44.61       31.63     37.76 o 
   2  18   6        5.36      -23.26     26.94 o 
   3  18   6       51.55       37.76     35.45 o 
  -2  19   6       43.47       19.37     43.49 o 
  -1  19   6        3.55       68.54     43.80 o 
   0  19   6      142.26      152.87     70.30 o 
 -15   1   7        8.06       10.45     19.38 o 
 -14   1   7       33.06       24.57     20.86 o 
 -13   1   7       13.46        2.04     17.02 o 
 -12   1   7       12.51       31.36     22.30 o 
 -11   1   7       53.66       77.84     30.08 o 
 -10   1   7       41.41       39.50     22.04 o 
  -9   1   7       86.41       78.22     41.93 o 
  -8   1   7       89.03       89.71     23.05 o 
  -7   1   7       19.11        6.17     11.97 o 
  -6   1   7       79.67       72.02     14.94 o 
  -5   1   7      696.14      711.19     42.57 o 
  -4   1   7      140.61      173.69     19.97 o 
  -3   1   7      569.32      574.63     35.22 o 
  -2   1   7        3.77        3.37      6.12 o 
  -1   1   7      308.90      314.51     46.82 o 
   0   1   7      414.13      512.54     59.77 o 
   1   1   7      488.90      450.38     41.39 o 
   2   1   7       55.60       66.54     12.81 o 
   3   1   7       14.81       17.44      5.29 o 
   4   1   7        3.25        2.19      4.41 o 
   5   1   7       76.13       65.14     10.26 o 
   6   1   7       19.15       17.71     11.84 o 
   7   1   7       11.79       20.95      8.76 o 
   8   1   7        0.96        3.33     15.59 o 
   9   1   7        4.22       10.98     11.39 o 
  10   1   7      102.51      105.46     23.75 o 
  11   1   7       19.32        0.72     11.45 o 
  12   1   7        0.02       10.34     16.28 o 
 -14   2   7       47.93       68.59     26.19 o 
 -13   2   7       16.18      -20.43     23.59 o 
 -12   2   7        3.33      -17.87     22.33 o 
 -11   2   7       58.63       74.19     29.97 o 
 -10   2   7       84.24       44.71     25.19 o 
  -9   2   7        5.79       26.24     19.37 o 
  -8   2   7      387.52      376.44     83.51 o 
  -7   2   7      306.42      357.32     78.22 o 
  -6   2   7      541.50      587.86     44.94 o 
  -5   2   7      140.92      154.82     21.70 o 
  -4   2   7      165.20      177.99     22.07 o 
  -3   2   7       15.23       20.54      8.65 o 
  -2   2   7       17.49        5.00      7.69 o 
  -1   2   7      237.28      284.48     24.75 o 
   0   2   7       84.72       78.06     17.08 o 
   1   2   7        0.13        7.57      7.57 o 
   2   2   7       79.89      103.33     15.80 o 
   3   2   7        4.22        3.24      6.29 o 
   4   2   7      325.65      333.41     24.82 o 
   5   2   7       27.70       37.82      8.26 o 
   6   2   7      128.30      169.98     22.06 o 
   7   2   7       42.45       50.94     12.24 o 
   8   2   7       27.28       28.83     25.51 o 
   9   2   7       14.30       13.79     14.00 o 
  10   2   7        6.16        0.08     12.32 o 
  11   2   7        1.30        8.54     12.44 o 
  12   2   7        0.15       23.81     15.99 o 
 -14   3   7        2.58      -19.43     21.79 o 
 -13   3   7      143.53      168.05     56.52 o 
 -12   3   7      283.12      170.53     62.10 o 
 -11   3   7      338.91      295.98     76.51 o 
 -10   3   7      195.45      167.55     55.19 o 
  -9   3   7      150.73       77.08     36.86 o 
  -8   3   7       20.83       -1.31     12.40 o 
  -7   3   7       52.25       30.15     18.80 o 
  -6   3   7        8.38       -6.28     13.12 o 
  -5   3   7        4.38       -9.41      9.41 o 
  -4   3   7       59.90      110.19     26.91 o 
  -3   3   7      270.60      318.95     68.24 o 
  -2   3   7      959.71      885.27     99.89 o 
  -1   3   7      954.12      904.09    113.63 o 
   0   3   7       53.89       61.39     13.74 o 
   1   3   7      534.87      565.24     32.30 o 
   2   3   7      958.21     1013.63     39.34 o 
   3   3   7       17.89       26.53      6.26 o 
   4   3   7       95.00      125.94     12.64 o 
   5   3   7      598.06      601.88     36.30 o 
   6   3   7        0.07       -7.38      7.38 o 
   7   3   7       36.27       23.58     10.32 o 
   8   3   7       24.09       21.72     11.95 o 
   9   3   7       13.44        0.25      9.11 o 
  10   3   7        7.65       26.14     16.30 o 
  11   3   7        5.70       31.43     18.07 o 
  12   3   7       14.08       -9.64     12.74 o 
 -14   4   7        5.58        6.07     45.12 o 
 -13   4   7       12.15      -14.19     50.06 o 
 -12   4   7       61.62       61.95     19.63 o 
 -11   4   7      152.85      122.38     26.80 o 
 -10   4   7       79.54      132.47     35.86 o 
  -9   4   7       36.92       56.30     20.40 o 
  -8   4   7     1170.10     1096.89    100.93 o 
  -7   4   7      131.03      155.69     36.25 o 
  -6   4   7     1071.30     1114.09     98.48 o 
  -5   4   7      812.34      798.33     61.19 o 
  -4   4   7      777.80      865.44     83.79 o 
  -3   4   7      151.47      183.61     36.71 o 
  -2   4   7       37.73       44.39     30.37 o 
  -1   4   7      111.80      124.51     44.87 o 
   0   4   7       59.13       73.91     36.29 o 
   1   4   7      142.61      135.68     39.32 o 
   2   4   7      325.25      320.10     24.80 o 
   3   4   7      241.37      245.63     18.19 o 
   4   4   7       96.73      100.39     11.55 o 
   5   4   7        9.62        1.32      7.95 o 
   6   4   7      246.37      224.41     25.08 o 
   7   4   7        6.14       -6.48     10.68 o 
   8   4   7       23.54       37.59     26.80 o 
   9   4   7       21.93       18.08     10.91 o 
  10   4   7        4.80        6.53     18.20 o 
  11   4   7        8.12       -3.20      8.67 o 
  12   4   7       15.06       30.34     18.02 o 
 -14   5   7       78.81       35.94     17.14 o 
 -13   5   7       83.97       79.83     27.20 o 
 -12   5   7       79.50       75.56     23.02 o 
 -11   5   7       65.35       72.53     21.94 o 
 -10   5   7      270.92      261.75     37.79 o 
  -9   5   7      307.58      340.70     56.65 o 
  -8   5   7       53.77       51.96     21.73 o 
  -7   5   7      498.59      454.10     63.67 o 
  -6   5   7      679.34      671.83     76.22 o 
  -5   5   7      539.37      431.07     59.55 o 
  -4   5   7      167.69      183.05     39.18 o 
  -3   5   7       71.17       61.24     23.65 o 
  -2   5   7      718.50      768.59     77.14 o 
  -1   5   7     1114.16     1149.98     92.71 o 
   0   5   7     1091.66     1265.74    135.18 o 
   1   5   7      359.49      623.64     94.70 o 
   2   5   7      110.23      168.95     50.19 o 
   3   5   7       23.03       26.36      8.11 o 
   4   5   7       15.72        8.89      6.41 o 
   5   5   7      406.69      440.46     34.25 o 
   6   5   7       16.66       -1.52      6.55 o 
   7   5   7        0.47       -6.91     12.57 o 
   8   5   7       39.91       36.27     14.07 o 
   9   5   7       56.92       69.99     31.13 o 
  10   5   7       10.92        6.34     18.84 o 
  11   5   7       25.63       11.63     14.51 o 
  12   5   7        6.09        5.48     14.28 o 
 -14   6   7        0.34      -20.09     20.09 o 
 -13   6   7        1.85        9.25     11.29 o 
 -12   6   7       18.78        5.33     12.72 o 
 -11   6   7       33.11        2.51     10.95 o 
 -10   6   7       81.60      108.47     23.54 o 
  -9   6   7      467.00      515.02     51.18 o 
  -8   6   7      263.62      328.37     57.13 o 
  -7   6   7      594.22      630.51     77.58 o 
  -6   6   7       64.75       55.96     23.79 o 
  -5   6   7     1079.19     1155.16     99.28 o 
  -4   6   7     3305.21     3507.37    186.81 o 
  -3   6   7      100.99       79.39     25.81 o 
  -2   6   7        0.70       -1.74     13.07 o 
  -1   6   7        4.35       -4.62     16.96 o 
   0   6   7       19.71       15.83     11.08 o 
   1   6   7      168.47      112.13     40.00 o 
   2   6   7      130.59       95.79     44.10 o 
   3   6   7       32.68       25.57     10.20 o 
   4   6   7      235.78      239.04     26.67 o 
   5   6   7      162.31      195.84     23.26 o 
   6   6   7      175.10      183.02     22.75 o 
   7   6   7       30.76       39.36     18.18 o 
   8   6   7       27.13       29.20     40.66 o 
   9   6   7       36.78       44.64     16.30 o 
  10   6   7      218.32      225.31     32.65 o 
  11   6   7       18.90       -9.56     16.41 o 
 -13   7   7       60.99       73.28     25.29 o 
 -12   7   7       52.63       26.21     15.33 o 
 -11   7   7       79.20       27.57     14.83 o 
 -10   7   7       54.90       50.64     13.22 o 
  -9   7   7       79.01      112.30     23.10 o 
  -8   7   7       16.79       28.07     21.22 o 
  -7   7   7      107.31       67.79     32.06 o 
  -6   7   7        5.98        0.46     33.79 o 
  -5   7   7      460.88      367.53     57.09 o 
  -4   7   7       91.26       90.52     29.88 o 
  -3   7   7     1106.01     1192.57     99.59 o 
  -2   7   7     1130.53     1140.98     96.56 o 
  -1   7   7      858.41      905.45     84.38 o 
   0   7   7        6.42      165.81     37.27 o 
   1   7   7       30.67        9.16     12.30 o 
   2   7   7      143.00      140.38     44.74 o 
   3   7   7      244.40      257.30     27.51 o 
   4   7   7        0.31       -2.03     12.83 o 
   5   7   7       69.78       72.26     18.05 o 
   6   7   7      123.85      111.11     20.92 o 
   7   7   7        9.03      295.06     34.66 o 
   8   7   7        0.56       -3.12     15.75 o 
   9   7   7      260.86      235.66     32.59 o 
  10   7   7        6.61      -10.69     12.30 o 
  11   7   7       22.12        7.42     18.29 o 
 -13   8   7       39.97       -5.15     14.14 o 
 -12   8   7       39.29       26.47     12.17 o 
 -11   8   7       19.09        6.93     10.59 o 
 -10   8   7       55.56       78.63     19.95 o 
  -9   8   7      227.06      224.99     34.56 o 
  -8   8   7      192.21      191.04     47.40 o 
  -7   8   7      999.31      975.21     61.50 o 
  -6   8   7      361.84      402.99     62.12 o 
  -5   8   7      111.02       90.11     30.95 o 
  -4   8   7        3.17       10.78     18.80 o 
  -3   8   7       53.41      108.58     34.88 o 
  -2   8   7      412.33      360.03     79.23 o 
  -1   8   7       71.06       51.03     22.34 o 
   0   8   7      413.20      386.99     52.98 o 
   1   8   7      138.01      105.86     47.99 o 
   2   8   7      221.87      233.67     41.72 o 
   3   8   7      566.47      594.18     96.72 o 
   4   8   7       38.86      127.16     49.67 o 
   5   8   7      100.62      161.85     55.37 o 
   6   8   7        1.87        7.00     12.79 o 
   7   8   7       74.86       91.81     40.61 o 
   8   8   7        9.10        8.53     16.15 o 
   9   8   7        9.30        8.21     22.15 o 
  10   8   7       63.62       33.29     17.52 o 
  11   8   7        1.17       -2.38     13.84 o 
 -13   9   7      107.67      124.62     72.32 o 
 -12   9   7       12.83       24.72     24.58 o 
 -11   9   7       48.92       59.65     23.95 o 
 -10   9   7      116.76      132.37     27.04 o 
  -9   9   7       80.75      133.60     29.43 o 
  -8   9   7        0.58       32.95     23.41 o 
  -7   9   7       26.32       20.58      9.60 o 
  -6   9   7        5.69       19.63     29.70 o 
  -5   9   7      136.17       75.43     36.65 o 
  -4   9   7       85.01       57.08     25.50 o 
  -3   9   7     1035.54      944.58     93.25 o 
  -2   9   7        4.00       12.12     16.12 o 
  -1   9   7      239.21      226.91     42.38 o 
   0   9   7      170.14      159.88     34.94 o 
   1   9   7       74.34       44.23     20.69 o 
   2   9   7       10.05       -6.20     19.53 o 
   3   9   7        0.35        3.34      4.13 o 
   4   9   7        8.24       24.75     29.03 o 
   5   9   7       23.18       98.33     48.82 o 
   6   9   7       60.83       47.53     22.16 o 
   7   9   7      158.48      164.31     35.31 o 
   8   9   7        9.62       49.31     18.97 o 
   9   9   7        3.78      -13.79     13.79 o 
  10   9   7        1.53        2.44     11.76 o 
 -12  10   7       71.55       38.26     50.15 o 
 -11  10   7        6.35        4.07     34.79 o 
 -10  10   7       40.65       39.49     26.27 o 
  -9  10   7       57.71       79.91     58.14 o 
  -8  10   7       28.52       28.00     22.54 o 
  -7  10   7       10.06       -2.66     15.62 o 
  -6  10   7       82.50       50.20     23.87 o 
  -5  10   7       36.64       77.66     36.30 o 
  -4  10   7        2.50        3.60     21.61 o 
  -3  10   7       76.81       54.26     24.05 o 
  -2  10   7       15.28       16.30     13.82 o 
  -1  10   7       29.86        8.43     12.06 o 
   0  10   7      295.94      271.36     45.67 o 
   1  10   7      289.80      370.51     56.04 o 
   2  10   7       64.14       85.89     26.23 o 
   3  10   7      153.09      186.98     40.19 o 
   4  10   7      140.38      157.07     42.69 o 
   5  10   7       19.69       60.47     33.18 o 
   6  10   7        0.15      -10.41     10.41 o 
   7  10   7       10.91       37.76     33.45 o 
   8  10   7        0.27      -15.57     49.81 o 
   9  10   7        0.47      -18.79     18.79 o 
  10  10   7       13.49      -36.04     60.14 o 
 -12  11   7        2.38      -11.13     24.48 o 
 -11  11   7        1.80        3.71     22.19 o 
 -10  11   7       18.52      -43.31     43.31 o 
  -9  11   7       18.51       63.21     47.66 o 
  -8  11   7        0.10       41.27     36.16 o 
  -7  11   7       15.42        2.02     25.74 o 
  -6  11   7        2.85        6.96     42.49 o 
  -5  11   7        0.77       -2.11     14.02 o 
  -4  11   7       52.46       59.39     28.89 o 
  -3  11   7      204.31      247.34     45.26 o 
  -2  11   7        0.65      -11.97     11.97 o 
  -1  11   7       59.37       79.99     27.54 o 
   0  11   7       36.58       82.04     28.82 o 
   1  11   7       95.70       77.06     43.83 o 
   2  11   7       44.39       86.56     19.55 o 
   3  11   7      107.09      169.25     37.59 o 
   4  11   7       92.40      138.17     42.05 o 
   5  11   7        9.73        5.27     20.21 o 
   6  11   7       69.01      121.21     57.70 o 
   7  11   7       74.19       69.74     29.91 o 
   8  11   7       14.76       64.94     35.81 o 
   9  11   7        6.19        1.79     11.59 o 
 -11  12   7       11.23       78.99     57.20 o 
 -10  12   7       26.27       46.99     49.01 o 
  -9  12   7        1.15       77.66     56.06 o 
  -8  12   7        3.00        0.37     19.11 o 
  -7  12   7        1.11       -9.14     41.16 o 
  -6  12   7       85.88       85.15     25.33 o 
  -5  12   7       27.01       28.28     17.21 o 
  -4  12   7       42.97       49.11     41.98 o 
  -3  12   7      149.19      131.51     32.20 o 
  -2  12   7       99.46      100.34     30.01 o 
  -1  12   7      220.56      221.57     44.76 o 
   0  12   7       13.28       -2.71     16.80 o 
   1  12   7        8.45        7.22     16.19 o 
   2  12   7       13.60        1.63     11.20 o 
   3  12   7      174.22      244.85     48.10 o 
   4  12   7        3.56       13.52     13.46 o 
   5  12   7        1.77      -24.69     24.69 o 
   6  12   7        1.71        2.83     23.01 o 
   7  12   7        6.03      -14.77     32.06 o 
   8  12   7        1.41      -15.33     45.25 o 
   9  12   7        5.70        9.37     18.46 o 
 -10  13   7       35.24       31.85     43.52 o 
  -9  13   7       26.85       27.92     52.54 o 
  -8  13   7        7.54       45.54     25.33 o 
  -7  13   7       60.96       78.16     45.20 o 
  -6  13   7       23.09        4.32     24.94 o 
  -5  13   7        1.00        0.27     12.00 o 
  -4  13   7       16.64        0.95     13.31 o 
  -3  13   7        0.01        2.68     12.93 o 
  -2  13   7       46.55       60.40     27.09 o 
  -1  13   7        4.44       22.89     29.46 o 
   0  13   7        0.64       -8.38     28.65 o 
   1  13   7       28.44        6.85     10.96 o 
   2  13   7      217.36      255.41     47.39 o 
   3  13   7        1.60       -1.01     16.56 o 
   4  13   7      147.43      177.01     42.42 o 
   5  13   7      120.97      141.39     36.88 o 
   6  13   7        3.64      -38.55     38.55 o 
   7  13   7       21.56       34.97     28.21 o 
   8  13   7       23.37       -5.77     40.43 o 
  -9  14   7        5.19       19.57     35.66 o 
  -8  14   7       78.53      119.19     77.38 o 
  -7  14   7      130.57      147.42     69.87 o 
  -6  14   7       28.18       64.62     49.10 o 
  -5  14   7        2.98      -46.41     46.41 o 
  -4  14   7       12.24        9.78      9.33 o 
  -3  14   7       43.01       21.79     21.64 o 
  -2  14   7       67.33       94.08     34.60 o 
  -1  14   7      115.90      140.03     40.60 o 
   0  14   7       59.52       97.43     23.99 o 
   1  14   7        1.57       -2.65     44.27 o 
   2  14   7       37.46       22.27     24.11 o 
   3  14   7       25.22       59.73     25.07 o 
   4  14   7        9.28       10.60     14.73 o 
   5  14   7       21.84      -19.61     56.94 o 
   6  14   7        1.08      -37.50     37.50 o 
   7  14   7      153.04      168.95     69.01 o 
  -8  15   7        3.41        0.14     27.26 o 
  -7  15   7       26.30      138.21     73.40 o 
  -6  15   7        0.79        6.01     36.35 o 
  -5  15   7       45.22       74.67     47.66 o 
  -4  15   7       21.13        7.43     39.14 o 
  -3  15   7        9.86       24.54     28.17 o 
  -2  15   7       39.46        8.83     14.84 o 
  -1  15   7       15.97        7.73     13.84 o 
   0  15   7       66.79       84.87     30.28 o 
   1  15   7       58.81       33.39     25.48 o 
   2  15   7       45.68       29.95     26.64 o 
   3  15   7       66.88       61.83     29.55 o 
   4  15   7       89.66       28.74     30.13 o 
   5  15   7       36.42        6.52     18.28 o 
   6  15   7       26.76        0.13     34.75 o 
  -7  16   7        2.44       32.08     35.29 o 
  -6  16   7        1.31       80.38     63.64 o 
  -5  16   7       69.31      185.60     80.99 o 
  -4  16   7       33.72       32.12     32.82 o 
  -3  16   7       26.83       34.28     34.92 o 
  -2  16   7        0.50       23.60     30.73 o 
  -1  16   7       51.03       57.24     27.50 o 
   0  16   7        5.58      -11.97     60.43 o 
   1  16   7        0.82        8.97     14.87 o 
   2  16   7       27.96       52.22     24.66 o 
   3  16   7       32.57       28.53     21.83 o 
   4  16   7       21.63       -8.75     19.04 o 
   5  16   7       45.77       26.02     32.39 o 
  -5  17   7        1.73      -44.99     44.99 o 
  -4  17   7       63.21       91.24     56.61 o 
  -3  17   7        3.99       40.15     36.82 o 
  -1  17   7       64.99       44.00     23.98 o 
   0  17   7       21.44       13.35     15.10 o 
   1  17   7      165.43      110.83     40.95 o 
   2  17   7       34.90       60.08     32.51 o 
   3  17   7        1.44        0.11     14.76 o 
 -14   0   8      125.83      174.44     68.78 o 
 -13   0   8        3.38        0.11     17.24 o 
 -12   0   8      191.93      242.81     75.84 o 
 -11   0   8      215.79      235.80     76.17 o 
 -10   0   8      108.70       86.83     45.39 o 
  -9   0   8       33.61       25.20     30.23 o 
  -8   0   8      460.37      508.69    104.49 o 
  -7   0   8       18.86       39.99     13.22 o 
  -6   0   8      292.17      267.27     40.60 o 
  -5   0   8      474.98      417.94     48.60 o 
  -4   0   8      346.34      395.82     44.64 o 
  -3   0   8      751.01      703.33     57.70 o 
  -2   0   8     1561.89     1634.96    148.04 o 
  -1   0   8       26.29       84.43     39.31 o 
   0   0   8      251.12      329.28     73.20 o 
   1   0   8       13.83       40.74     17.44 o 
   2   0   8       31.20       43.42     16.42 o 
   3   0   8       34.51       74.57     20.56 o 
   4   0   8      397.12      504.41     52.21 o 
   5   0   8       45.17       36.96     15.53 o 
   6   0   8        5.99       -7.05     10.45 o 
   7   0   8        0.12      -21.09     25.91 o 
   8   0   8       86.91       55.73     19.94 o 
   9   0   8       62.34       55.06     36.93 o 
  10   0   8       10.64        8.55     14.36 o 
  11   0   8       15.78        2.90     14.67 o 
 -14   1   8        0.07        2.36     18.98 o 
 -13   1   8       22.59       23.81     25.22 o 
 -12   1   8       60.82       20.18     21.12 o 
 -11   1   8       85.89       95.57     38.01 o 
 -10   1   8       54.99       85.15     32.07 o 
  -9   1   8      631.22      724.03    104.01 o 
  -8   1   8      640.16      642.52     81.38 o 
  -7   1   8      345.72      370.91     43.35 o 
  -6   1   8      225.74      254.62     27.82 o 
  -5   1   8      438.20      504.09     37.54 o 
  -4   1   8       43.99       71.48     13.26 o 
  -3   1   8      233.29      281.94     25.75 o 
  -2   1   8      107.48      170.60     29.00 o 
  -1   1   8       95.21      158.00     35.38 o 
   0   1   8      185.31      169.97     37.77 o 
   1   1   8       90.40       61.14     13.00 o 
   2   1   8       76.91       39.81     10.17 o 
   3   1   8      399.58      366.67     31.79 o 
   4   1   8       23.66       13.25      7.95 o 
   5   1   8       43.72       45.37     13.41 o 
   6   1   8       11.56       -8.94     42.76 o 
   7   1   8       10.59       16.58     21.55 o 
   8   1   8        3.70       -7.42     22.24 o 
   9   1   8       27.40        0.78     12.70 o 
  10   1   8        4.79       -5.81     12.75 o 
  11   1   8        0.75       22.40     13.42 o 
 -14   2   8       50.81       63.72     34.73 o 
 -13   2   8      317.54      294.11     60.88 o 
 -12   2   8      103.93       60.13     27.05 o 
 -11   2   8       24.90       48.09     29.00 o 
 -10   2   8       85.04      101.70     42.93 o 
  -9   2   8        1.05      -33.94     33.94 o 
  -8   2   8       48.13       80.19     42.53 o 
  -7   2   8        0.69      -47.67     47.67 o 
  -6   2   8       49.13       42.25     13.21 o 
  -5   2   8      127.37      101.78     16.32 o 
  -4   2   8      242.02      247.72     24.86 o 
  -3   2   8      330.83      372.02     28.54 o 
  -2   2   8      138.19      148.31     18.83 o 
  -1   2   8       45.35       56.06     11.12 o 
   0   2   8      417.20      459.55     58.97 o 
   1   2   8      780.13      955.00     85.85 o 
   2   2   8      291.42      375.08     38.72 o 
   3   2   8       31.48       17.37     13.64 o 
   4   2   8       97.73       80.77     15.19 o 
   5   2   8        5.71        4.38     13.51 o 
   6   2   8        0.38       -5.21     10.39 o 
   7   2   8        3.49       -6.21      7.33 o 
   8   2   8        9.56       19.66     28.23 o 
   9   2   8        0.14        1.12     20.12 o 
  10   2   8       20.56       21.53     17.98 o 
  11   2   8        1.21      -12.95     12.95 o 
 -13   3   8        0.16        7.89     26.09 o 
 -12   3   8        0.53        4.24     28.24 o 
 -11   3   8       10.91      -32.57     32.57 o 
 -10   3   8       29.60       72.32     43.82 o 
  -9   3   8      340.02      331.33     80.35 o 
  -8   3   8       42.73       58.81     42.48 o 
  -7   3   8      383.21      429.32     93.40 o 
  -6   3   8       71.62       55.86     33.70 o 
  -5   3   8      218.22      240.13     64.55 o 
  -4   3   8       53.30       70.42     21.18 o 
  -3   3   8      133.71       96.60     40.18 o 
  -2   3   8       26.70       26.47     25.03 o 
  -1   3   8       49.88       76.08     25.32 o 
   0   3   8      701.26      593.32     69.85 o 
   1   3   8      148.69      119.54     15.56 o 
   2   3   8        7.69        5.08      5.63 o 
   3   3   8       28.41       19.08     10.66 o 
   4   3   8        1.52       12.34      7.28 o 
   5   3   8      306.45      366.73     37.64 o 
   6   3   8        2.49        4.01     10.77 o 
   7   3   8        7.63        9.44     10.71 o 
   8   3   8        1.09       12.72     11.34 o 
   9   3   8        0.07      -12.50     17.87 o 
  10   3   8        3.67      -16.17     17.10 o 
  11   3   8        7.89       -8.01     11.35 o 
 -13   4   8        2.21      -30.32     30.32 o 
 -12   4   8       88.44      124.94     57.07 o 
 -11   4   8      104.73      116.21     45.96 o 
 -10   4   8        9.19        3.22     19.96 o 
  -9   4   8        6.67       21.72     31.97 o 
  -8   4   8       91.93       22.71     35.26 o 
  -7   4   8      168.79      187.27     58.49 o 
  -6   4   8       10.89       13.71     25.17 o 
  -5   4   8       10.02      -12.28     29.31 o 
  -4   4   8      136.70      208.40     63.35 o 
  -3   4   8      902.13      800.74    118.18 o 
  -2   4   8      133.41      121.39     44.64 o 
  -1   4   8       46.98       37.87     28.17 o 
   0   4   8       10.90       -0.03     23.39 o 
   1   4   8        2.66       -1.93     13.57 o 
   2   4   8       16.97       16.14      9.20 o 
   3   4   8       39.11       34.02      8.81 o 
   4   4   8        8.48       53.52     15.19 o 
   5   4   8        1.29       -4.43     13.40 o 
   6   4   8       86.12       95.12     20.67 o 
   7   4   8        0.33        0.22      8.30 o 
   8   4   8        6.15       23.86     12.73 o 
   9   4   8       15.01       21.19     12.11 o 
  10   4   8        1.92        3.96     29.47 o 
  11   4   8       40.90        7.59     16.12 o 
 -13   5   8        8.52        8.28     30.44 o 
 -12   5   8        0.27        8.15     27.96 o 
 -11   5   8       38.96       36.72     20.21 o 
 -10   5   8       49.36       52.92     20.42 o 
  -9   5   8       11.22       -5.51     64.04 o 
  -8   5   8       34.89       33.34     33.98 o 
  -7   5   8      323.21      269.51     52.24 o 
  -6   5   8       60.95       61.58     25.67 o 
  -5   5   8       59.97       34.59     19.00 o 
  -4   5   8      120.32      147.23     37.89 o 
  -3   5   8        7.98       46.61     41.11 o 
  -2   5   8       35.31       36.34     37.11 o 
  -1   5   8      248.65      246.74     69.17 o 
   0   5   8      122.05      205.73     61.88 o 
   1   5   8        4.20        0.87     13.30 o 
   2   5   8       18.15       23.37     14.34 o 
   3   5   8        0.57        1.70      6.14 o 
   4   5   8       16.34        8.57     16.83 o 
   5   5   8       12.29       18.98     15.76 o 
   6   5   8       96.61       79.57     17.71 o 
   7   5   8        9.40       17.45     11.83 o 
   8   5   8       40.17       -8.02     18.84 o 
   9   5   8        5.19       21.99     23.27 o 
  10   5   8       59.47       57.88     38.14 o 
 -13   6   8       20.19       21.67     20.52 o 
 -12   6   8        8.37      -11.07     17.59 o 
 -11   6   8        1.52       -6.13     23.09 o 
 -10   6   8       14.65       13.01     27.00 o 
  -9   6   8        3.85      -21.81     21.81 o 
  -8   6   8       76.01       54.03     22.07 o 
  -7   6   8       12.69      -13.15     14.25 o 
  -6   6   8       91.90       49.26     23.66 o 
  -5   6   8        0.23      -10.49     17.51 o 
  -4   6   8       15.23       13.21     13.27 o 
  -3   6   8       85.89       39.13     21.99 o 
  -2   6   8      365.04      357.36     55.95 o 
  -1   6   8      105.98      122.80     46.93 o 
   0   6   8       22.76       12.19     21.68 o 
   1   6   8        2.48      -17.83     18.00 o 
   2   6   8       16.95       16.15     13.58 o 
   3   6   8       63.35       97.80     26.78 o 
   4   6   8      227.72      199.54     41.09 o 
   5   6   8        5.22        7.70     14.02 o 
   6   6   8      138.77      175.51     37.33 o 
   7   6   8       62.35       67.09     24.88 o 
   8   6   8       40.82       95.04     53.07 o 
   9   6   8       10.22      -18.34     19.61 o 
  10   6   8        6.87       25.80     27.34 o 
 -12   7   8        0.65      -18.14     38.89 o 
 -11   7   8        7.34       -4.30     20.66 o 
 -10   7   8       49.73       51.10     26.15 o 
  -9   7   8        2.06      -21.74     21.74 o 
  -8   7   8       52.47       36.89     19.11 o 
  -7   7   8       38.33       55.02     30.05 o 
  -6   7   8      749.14      890.29     94.32 o 
  -5   7   8       12.90       31.96     24.97 o 
  -4   7   8        1.12       33.26     24.70 o 
  -3   7   8      310.59      365.47     70.69 o 
  -2   7   8     1818.74     1970.74    134.70 o 
  -1   7   8      105.07      109.85     38.08 o 
   0   7   8        0.71      -16.23     30.76 o 
   1   7   8        6.67      -12.31     24.70 o 
   2   7   8        4.99        7.27     30.79 o 
   3   7   8       43.12       26.23     18.26 o 
   4   7   8       45.50       24.00     28.51 o 
   5   7   8       43.80       58.03     26.25 o 
   6   7   8      131.85       75.27     25.28 o 
   7   7   8       34.89       16.10     18.56 o 
   8   7   8      171.55      281.90     86.25 o 
   9   7   8        5.37        7.32     38.60 o 
  10   7   8       19.30       29.04     35.99 o 
 -12   8   8        3.49       -4.96     47.95 o 
 -11   8   8        3.20       -7.47     22.27 o 
 -10   8   8       43.23       14.48     57.70 o 
  -9   8   8       41.83       56.66     24.75 o 
  -8   8   8       22.07       32.22     16.37 o 
  -7   8   8       35.03       45.93     28.02 o 
  -6   8   8      207.78      204.91     47.16 o 
  -5   8   8       64.01       41.22     23.89 o 
  -4   8   8        6.23       42.34     22.14 o 
  -3   8   8      643.42      735.12     85.30 o 
  -2   8   8        2.45       74.99     48.37 o 
  -1   8   8        4.98       -5.92     16.96 o 
   0   8   8        2.48       46.74     21.52 o 
   1   8   8      172.14      198.71     61.29 o 
   2   8   8      269.29      174.46     54.26 o 
   3   8   8        4.90       18.75     29.97 o 
   4   8   8       93.09       90.18     27.77 o 
   5   8   8      106.44      106.68     30.58 o 
   6   8   8        4.11        2.24     18.05 o 
   7   8   8       11.76       61.49     49.21 o 
   8   8   8        6.57       68.05     43.61 o 
   9   8   8        5.77      -12.83     62.26 o 
 -12   9   8        0.35      -55.00     55.00 o 
 -11   9   8        9.36      -14.36     23.67 o 
 -10   9   8       34.73       27.20     25.08 o 
  -9   9   8       26.54       -6.42     28.48 o 
  -8   9   8       89.20       91.69     33.84 o 
  -7   9   8       23.29       22.36     23.10 o 
  -6   9   8      161.44      175.48     44.48 o 
  -5   9   8      667.22      748.58     90.17 o 
  -4   9   8      266.80      216.25     70.76 o 
  -3   9   8        9.25      -19.12     19.12 o 
  -2   9   8       16.14       19.40     33.40 o 
  -1   9   8       37.67       20.26     13.12 o 
   0   9   8       51.03       51.24     23.27 o 
   1   9   8        8.28      -10.27     23.65 o 
   2   9   8       36.22       22.81     20.78 o 
   3   9   8        3.59      -25.23     33.57 o 
   4   9   8      138.98      205.84     62.16 o 
   5   9   8        0.73       -7.50     12.48 o 
   6   9   8       60.78       63.06     39.02 o 
   7   9   8       22.96       -1.76     14.80 o 
   8   9   8        3.33       44.19     38.07 o 
   9   9   8       31.00       26.97     17.77 o 
 -11  10   8        0.69      -49.81     49.81 o 
 -10  10   8      131.72      229.13     88.68 o 
  -9  10   8        6.98       28.75     48.99 o 
  -8  10   8       10.11       50.20     46.96 o 
  -7  10   8        4.39      -49.75     49.75 o 
  -6  10   8       76.81       78.35     25.34 o 
  -5  10   8        0.50       -5.13     13.01 o 
  -4  10   8       61.83       77.57     27.88 o 
  -3  10   8       21.80       38.59     18.26 o 
  -2  10   8      520.02      565.94     70.62 o 
  -1  10   8      387.70      431.31     61.52 o 
   0  10   8      302.45      322.76     53.54 o 
   1  10   8        2.32       -9.26     20.96 o 
   2  10   8      114.64      169.76     39.59 o 
   3  10   8        3.19       -6.45     23.35 o 
   4  10   8       84.33       86.04     42.62 o 
   5  10   8       19.33       71.00     53.85 o 
   6  10   8        1.33      -14.61     14.61 o 
   7  10   8        0.39       19.79     35.69 o 
   8  10   8        9.70       13.69     43.48 o 
 -10  11   8       28.39        3.20     30.29 o 
  -9  11   8       34.01      140.79     70.46 o 
  -8  11   8       30.67       74.73     41.65 o 
  -7  11   8       30.81       16.75     75.95 o 
  -6  11   8      136.93      197.94     42.49 o 
  -5  11   8      122.58      148.47     34.56 o 
  -4  11   8      178.14      238.27     47.86 o 
  -3  11   8        1.52      -15.69     15.69 o 
  -2  11   8       27.71       46.09     23.80 o 
  -1  11   8       25.75       14.75     16.17 o 
   0  11   8        2.85        0.20     15.51 o 
   1  11   8       19.96       39.09     48.83 o 
   2  11   8       31.55       26.50     48.96 o 
   3  11   8      223.00      249.13     49.62 o 
   4  11   8       29.78      169.44     65.58 o 
   5  11   8       54.69       37.63     44.05 o 
   6  11   8       31.31       14.50     33.43 o 
   7  11   8        7.23       27.94     35.53 o 
   8  11   8       19.87      -36.80     36.80 o 
 -10  12   8       23.88       25.56     36.52 o 
  -9  12   8       17.45       83.62     56.19 o 
  -8  12   8        2.81       93.45     56.26 o 
  -7  12   8        1.89      -64.36     64.36 o 
  -6  12   8       43.40      -16.53     23.02 o 
  -5  12   8        8.42       60.45     24.86 o 
  -4  12   8        2.04        8.11     10.55 o 
  -3  12   8       64.93       76.53     26.79 o 
  -2  12   8       68.88       83.48     29.70 o 
  -1  12   8       95.81       97.16     62.10 o 
   0  12   8      205.57      283.94     53.05 o 
   1  12   8      108.64      133.28     36.27 o 
   2  12   8        6.07        3.84     18.50 o 
   3  12   8      126.60      137.92     40.94 o 
   4  12   8        6.06       75.37     48.31 o 
   5  12   8       33.44       37.54     51.92 o 
   6  12   8       26.60      -15.34     25.72 o 
   7  12   8        0.16       24.15     20.68 o 
  -9  13   8       92.40      180.41     91.24 o 
  -8  13   8       48.69       17.45     29.97 o 
  -7  13   8       57.95      104.70     60.04 o 
  -6  13   8       15.45       94.34     61.79 o 
  -5  13   8      106.08      139.41     36.94 o 
  -4  13   8       21.81       22.49     18.73 o 
  -3  13   8        3.71       14.78     30.79 o 
  -2  13   8       13.77       57.85     29.96 o 
  -1  13   8        6.98       49.42     26.33 o 
   0  13   8       18.48       18.67     21.01 o 
   1  13   8        8.20        3.43     25.42 o 
   2  13   8       70.58       60.75     24.03 o 
   3  13   8       71.77       44.34     77.02 o 
   4  13   8        6.46      -24.86     37.07 o 
   5  13   8       44.20       67.45     44.56 o 
   6  13   8       44.97       40.33     47.71 o 
  -8  14   8        0.01       41.15     49.91 o 
  -7  14   8       14.25       27.85     43.54 o 
  -6  14   8        2.09      -50.94     50.94 o 
  -5  14   8       65.46       90.23     47.84 o 
  -4  14   8       57.07       13.18     30.79 o 
  -3  14   8        5.95       -1.29     35.93 o 
  -2  14   8       63.23       44.36     34.84 o 
  -1  14   8       78.96      103.77     35.69 o 
   0  14   8       72.72      100.81     31.67 o 
   1  14   8        4.80        8.56     16.23 o 
   2  14   8        0.20       -6.10     15.68 o 
   3  14   8        3.32      -29.81     55.91 o 
   4  14   8        0.09      449.71    819.32 o 
   5  14   8        3.06       31.40     38.64 o 
  -6  15   8       76.35       62.25     54.34 o 
  -5  15   8       29.29       22.79     27.96 o 
  -4  15   8        6.66       83.97     54.08 o 
  -3  15   8        1.26        3.80     16.04 o 
  -2  15   8        1.52        9.84     17.09 o 
  -1  15   8        1.55       26.67     22.58 o 
   0  15   8       13.94        8.77     27.22 o 
   1  15   8      119.18      106.70     53.21 o 
   2  15   8       68.39       67.91     31.92 o 
   3  15   8       53.87       27.15     15.85 o 
   4  15   8       22.99       20.37     35.31 o 
  -4  16   8       72.58       57.30     44.96 o 
  -3  16   8       18.60       18.74     44.22 o 
  -2  16   8       18.90        7.96     19.40 o 
  -1  16   8        8.13       21.08     14.00 o 
   0  16   8        0.14       -5.56     70.52 o 
   1  16   8        6.33        5.52     17.40 o 
 -12   1   9       15.93        4.59     31.16 o 
 -11   1   9        1.05       19.94     22.53 o 
 -10   1   9        0.56      -16.55     16.55 o 
  -9   1   9        3.23       35.78     22.83 o 
  -8   1   9       14.25       35.14     28.51 o 
  -7   1   9      235.90      196.26     46.39 o 
  -6   1   9       38.21       55.49     18.14 o 
  -5   1   9       40.86       33.04     13.34 o 
  -4   1   9       31.13       13.35      7.98 o 
  -3   1   9        4.96       -2.69     11.32 o 
  -2   1   9       12.18       34.08     12.40 o 
  -1   1   9      160.00      149.08     22.93 o 
   0   1   9       31.11       34.33     17.80 o 
   1   1   9       59.90       82.54     39.57 o 
   2   1   9       18.73      134.67    143.72 o 
   3   1   9        4.05       14.36     13.10 o 
   4   1   9        1.80        3.80     43.34 o 
   5   1   9       18.97       13.57     17.07 o 
   6   1   9       43.05       35.20     16.41 o 
   7   1   9       35.31       47.55     20.32 o 
   8   1   9        0.04       -4.25     12.65 o 
   9   1   9        5.29      -15.90     30.93 o 
 -12   2   9        0.10      -12.89     22.63 o 
 -11   2   9        0.53      -19.79     19.79 o 
 -10   2   9       16.00       -0.85     17.96 o 
  -9   2   9       69.09       35.47     25.52 o 
  -8   2   9       38.97       56.85     25.66 o 
  -7   2   9       77.04       99.85     34.71 o 
  -6   2   9      137.81      139.32     40.82 o 
  -5   2   9       29.52       56.82     33.35 o 
  -4   2   9        4.21       12.91     12.04 o 
  -3   2   9       45.54       72.57     17.87 o 
  -2   2   9      107.63      124.58     37.56 o 
  -1   2   9       28.23       13.70     23.49 o 
   0   2   9        7.49       46.43     23.90 o 
   1   2   9       22.30       -1.84     12.35 o 
   2   2   9        0.17      -11.37     15.05 o 
   3   2   9        0.15       -9.92     14.72 o 
   4   2   9        0.14        1.28      6.75 o 
   5   2   9      100.81       83.46     19.65 o 
   6   2   9        3.13        8.17     16.16 o 
   7   2   9        6.69        4.91     29.29 o 
   8   2   9        0.12      -22.34     28.62 o 
   9   2   9        6.21      -10.13     39.71 o 
 -12   3   9      104.34       48.15     25.74 o 
 -11   3   9       85.12       24.05     18.39 o 
 -10   3   9       29.94        1.95     63.16 o 
  -9   3   9        3.37      -20.00     26.51 o 
  -8   3   9       18.17      -46.63     46.63 o 
  -7   3   9        0.97      -40.21     40.21 o 
  -6   3   9       10.20       28.02     28.90 o 
  -5   3   9        1.35       15.25     13.67 o 
  -4   3   9       78.96       80.58     26.88 o 
  -3   3   9      213.25      228.04     47.80 o 
  -2   3   9      108.79      133.58     35.53 o 
  -1   3   9        5.68      -18.72     18.72 o 
   0   3   9      624.29      693.59     79.54 o 
   1   3   9       31.02       19.07     31.69 o 
   2   3   9        0.92        2.70     12.63 o 
   3   3   9        0.96       22.79     33.88 o 
   4   3   9        1.74      -10.38     53.99 o 
   5   3   9        8.56        6.71     16.82 o 
   6   3   9        2.60       11.42     12.71 o 
   7   3   9        7.10       20.80     25.49 o 
   8   3   9       14.85       12.55     20.11 o 
   9   3   9        0.37       14.25     26.17 o 
 -12   4   9       77.62       51.59     40.57 o 
 -11   4   9       11.83        7.97     36.39 o 
 -10   4   9       14.08       31.26     38.44 o 
  -9   4   9      119.58      114.65     48.97 o 
  -8   4   9      100.06      112.57     55.75 o 
  -7   4   9      322.73      321.09     85.22 o 
  -6   4   9      184.24      265.71     74.42 o 
  -5   4   9       70.73      137.47     53.42 o 
  -4   4   9       93.50      118.16     49.51 o 
  -3   4   9       11.47       17.54     15.19 o 
  -2   4   9      274.99      408.85     62.45 o 
  -1   4   9       81.05       80.68     57.27 o 
   0   4   9       31.14      -21.33     21.33 o 
   1   4   9       16.22       24.79     31.69 o 
   2   4   9       21.21       32.38     22.51 o 
   3   4   9       79.80       79.70     46.04 o 
   4   4   9        1.10      -16.42     16.42 o 
   5   4   9        3.60        6.89     53.60 o 
   6   4   9        9.24        1.39     26.33 o 
   7   4   9       22.52       -0.93     52.41 o 
   8   4   9        4.76       11.30     50.01 o 
   9   4   9        1.33      -25.94     42.20 o 
 -12   5   9       20.21       -9.08     21.38 o 
 -11   5   9       89.40       57.03     42.96 o 
 -10   5   9       25.19       25.52     32.80 o 
  -9   5   9       76.54      114.99     58.90 o 
  -8   5   9       38.19       35.17     35.37 o 
  -7   5   9       88.44        2.81     35.42 o 
  -6   5   9       24.59       31.23     36.33 o 
  -5   5   9       97.88      121.57     53.99 o 
  -4   5   9        2.06       69.24     43.60 o 
  -3   5   9      146.22      209.00     66.25 o 
  -2   5   9       33.12       12.67     13.57 o 
  -1   5   9      623.05      715.59     83.02 o 
   0   5   9      191.48      267.21     49.52 o 
   1   5   9       31.57       26.88     16.09 o 
   2   5   9       11.74        2.73     21.46 o 
   3   5   9       64.08       95.47     32.46 o 
   4   5   9       40.51       94.44     30.65 o 
   5   5   9        9.30       -2.36     11.34 o 
   6   5   9       11.09        3.31     10.81 o 
   7   5   9       16.42       16.62     18.55 o 
   8   5   9        0.05      -13.72     37.39 o 
   9   5   9       25.84      -10.26     15.23 o 
 -11   6   9       48.31      150.77     70.80 o 
 -10   6   9       47.03       60.15     37.17 o 
  -9   6   9       69.80       69.46     48.18 o 
  -8   6   9      176.45      166.69     55.02 o 
  -7   6   9       83.97       76.55     45.65 o 
  -6   6   9      752.72      987.34    150.09 o 
  -5   6   9        2.82      -22.55     35.23 o 
  -4   6   9      266.88      443.31     98.37 o 
  -3   6   9       75.04      150.59     51.00 o 
  -2   6   9      109.29      143.05     60.84 o 
  -1   6   9      121.06      154.40     58.34 o 
   0   6   9        4.62       17.69     27.98 o 
   1   6   9       94.80       68.30     29.51 o 
   2   6   9       17.66       12.87     13.29 o 
   3   6   9      163.22      195.29     42.49 o 
   4   6   9       93.94      127.22     44.98 o 
   5   6   9        5.78       -5.10     21.60 o 
   6   6   9       55.38       49.00     25.81 o 
   7   6   9       14.50       19.01     38.56 o 
   8   6   9       36.90       57.91     51.21 o 
   9   6   9        0.30      -22.85     28.01 o 
 -11   7   9       27.99      -20.76     23.79 o 
 -10   7   9      102.86      118.85     40.42 o 
  -9   7   9       24.82        9.86     20.90 o 
  -8   7   9        9.56       14.58     13.28 o 
  -7   7   9      128.83      190.12     49.95 o 
  -6   7   9      210.03      177.22     50.93 o 
  -5   7   9       32.72        7.13     56.21 o 
  -4   7   9      674.00      696.02     88.31 o 
  -3   7   9      381.90      459.25     99.37 o 
  -2   7   9       80.46       21.17     28.94 o 
  -1   7   9      156.63      152.98     55.99 o 
   0   7   9       20.65        8.49     24.92 o 
   1   7   9       61.13       75.43     38.45 o 
   2   7   9       47.42       98.86     33.48 o 
   3   7   9       12.93       -3.14     14.70 o 
   4   7   9        8.78       13.07     13.11 o 
   5   7   9        0.22       17.15     14.35 o 
   6   7   9       32.79       14.43     24.11 o 
   7   7   9        0.59       10.07     29.85 o 
   8   7   9       23.57      -25.42     30.77 o 
 -11   8   9        6.07        4.75     18.16 o 
 -10   8   9       28.05        7.09     16.79 o 
  -9   8   9      149.08      136.74     40.63 o 
  -8   8   9       47.91       29.86     24.16 o 
  -7   8   9        2.97       11.06     14.37 o 
  -6   8   9       46.02       39.41     29.11 o 
  -5   8   9      119.49      113.96     40.77 o 
  -4   8   9        1.86       14.91     25.18 o 
  -3   8   9       38.90       18.09     16.55 o 
  -2   8   9       23.58       36.49     19.25 o 
  -1   8   9       78.79      139.54     48.99 o 
   0   8   9      126.52      114.92     49.08 o 
   1   8   9      305.62      309.95     78.29 o 
   2   8   9      103.21      114.72     53.15 o 
   3   8   9       26.06       39.27     19.68 o 
   4   8   9        2.88        7.71     19.70 o 
   5   8   9        1.61        2.30     26.78 o 
   6   8   9       49.80       16.83     43.59 o 
   7   8   9        3.23       30.82     31.49 o 
   8   8   9        0.31       70.15     56.63 o 
 -10   9   9        2.58      -11.59     18.39 o 
  -9   9   9        0.52       27.35     28.24 o 
  -8   9   9        4.95        4.32     34.21 o 
  -7   9   9        0.83        7.03     21.02 o 
  -6   9   9       44.14        8.99     26.56 o 
  -5   9   9        0.94       41.88     30.85 o 
  -4   9   9       27.74       13.81     22.34 o 
  -3   9   9      244.03      209.48     44.69 o 
  -2   9   9      164.28      203.87     44.76 o 
  -1   9   9        2.17      -16.45     17.81 o 
   0   9   9        0.54       -4.51     31.87 o 
   1   9   9       39.08       42.44     33.66 o 
   2   9   9       23.27       43.89     35.70 o 
   3   9   9        1.43       40.15     36.11 o 
   4   9   9       88.57      144.52     66.23 o 
   5   9   9        0.23      -20.20     20.20 o 
   6   9   9       52.73       73.33     56.70 o 
   7   9   9        2.66       14.24     30.08 o 
  -9  10   9       59.16       93.84     53.55 o 
  -8  10   9        1.49       61.40     55.21 o 
  -7  10   9       22.56       23.10     22.60 o 
  -6  10   9        0.65       32.48     23.19 o 
  -5  10   9        2.97       53.87     27.41 o 
  -4  10   9       15.68        5.52     14.58 o 
  -3  10   9       20.45        6.87     24.88 o 
  -2  10   9       24.50       -0.14     12.49 o 
  -1  10   9       28.63       19.01     18.22 o 
   0  10   9       84.43       46.61     23.95 o 
   1  10   9       12.55       20.86     32.73 o 
   2  10   9       55.91       36.51     33.67 o 
   3  10   9        4.05      -33.90     33.90 o 
   4  10   9        9.94        9.49     17.55 o 
   5  10   9       37.91       -3.98     26.27 o 
   6  10   9       18.30       68.08     47.38 o 
  -9  11   9       72.55       13.81     26.79 o 
  -8  11   9        3.27      -29.45     33.73 o 
  -7  11   9        1.36      100.24     63.87 o 
  -6  11   9       47.63       -9.25     26.42 o 
  -5  11   9      117.21      117.16     44.37 o 
  -4  11   9        0.71        6.20     14.27 o 
  -3  11   9        0.38       -2.26     15.50 o 
  -2  11   9       10.87       17.55     18.25 o 
  -1  11   9       46.87       70.30     31.43 o 
   0  11   9        6.66       15.40     12.01 o 
   1  11   9        5.25       -3.02     17.24 o 
   2  11   9       16.63        2.98     16.17 o 
   3  11   9        0.38       18.58     25.42 o 
   4  11   9      130.24      217.19     77.80 o 
   5  11   9        0.92        7.86     25.49 o 
   6  11   9        0.43        0.12     25.01 o 
  -8  12   9        6.08       10.17     26.02 o 
  -7  12   9        2.08       -0.14     23.59 o 
  -6  12   9        1.48       15.38     34.24 o 
  -5  12   9        3.41       31.82    134.39 o 
  -4  12   9        0.30      -14.99     44.08 o 
  -3  12   9       41.12      -12.84     35.64 o 
  -2  12   9       60.75       38.63     21.78 o 
  -1  12   9        0.79        5.22     47.54 o 
   0  12   9       38.18       20.24     15.28 o 
   1  12   9       22.18      -16.84     25.65 o 
   2  12   9       38.92        0.04     47.54 o 
   3  12   9        3.28       -2.43     17.30 o 
   4  12   9       22.29        4.28     20.51 o 
   5  12   9        0.00       35.60     33.86 o 
  -6  13   9        1.31        0.14     25.82 o 
  -5  13   9        1.58      -38.62     38.62 o 
  -4  13   9       26.15       21.48     20.83 o 
  -3  13   9       12.64       26.68     23.82 o 
  -2  13   9       16.21       -5.04     16.10 o 
  -1  13   9       33.10       13.96     16.60 o 
   0  13   9       32.93       46.47     43.89 o 
   1  13   9        3.59       19.88     22.86 o 
   2  13   9       88.16       68.87     28.82 o 
   3  13   9       26.24       14.64     15.99 o 
  -5  14   9       30.21       24.07     26.99 o 
  -4  14   9        3.72      -42.19     42.19 o 
  -3  14   9       76.82       72.99     34.59 o 
  -2  14   9       28.30       56.50     28.95 o 
  -1  14   9       65.65       96.71     37.03 o 
   0  14   9        1.40       19.34     19.00 o 
   1  14   9        6.16        0.66     21.27 o 
   2  14   9       11.77      -16.51     28.98 o 
 -11   0  10      130.74      103.67     62.84 o 
 -10   0  10      133.64      180.38     77.39 o 
  -9   0  10        2.10       15.13     21.19 o 
  -8   0  10       28.20       88.75     56.47 o 
  -7   0  10       26.73       70.38     47.79 o 
  -6   0  10        1.91       79.40     55.54 o 
  -5   0  10      131.67      129.43     57.89 o 
  -4   0  10      129.28       82.93     45.77 o 
  -3   0  10       47.64       49.21     52.59 o 
  -2   0  10       41.45       49.76     32.69 o 
  -1   0  10       21.98        3.94     17.00 o 
   0   0  10        3.04       31.63     31.04 o 
   1   0  10        0.65       37.60     28.60 o 
   2   0  10       61.59      106.33     46.94 o 
   3   0  10      145.88      164.20     54.80 o 
   4   0  10       19.36       64.81     44.88 o 
   5   0  10        0.85       21.52     29.37 o 
   6   0  10       90.49       59.25     28.92 o 
   7   0  10       11.27       36.60     34.26 o 
   8   0  10        2.20        2.96     22.00 o 
 -11   1  10       55.29       23.02     23.92 o 
 -10   1  10       74.85       32.22     29.92 o 
  -9   1  10       87.71       45.18     73.01 o 
  -8   1  10        7.41       43.70     49.51 o 
  -7   1  10      230.88      210.11     51.16 o 
  -6   1  10        4.73       -8.76     15.27 o 
  -5   1  10      143.16      191.81     56.17 o 
  -4   1  10       49.17       81.55     29.62 o 
  -3   1  10       87.88      141.25     39.39 o 
  -2   1  10        1.83      -18.78     18.78 o 
  -1   1  10        3.39       -9.58     15.97 o 
   0   1  10        0.77        8.89     14.53 o 
   1   1  10       22.19       18.11     23.13 o 
   2   1  10       77.03       67.18     25.66 o 
   3   1  10       25.28       62.96     30.22 o 
   4   1  10        3.16       13.16     11.48 o 
   5   1  10       27.21       59.80     29.43 o 
   6   1  10       14.07        0.23     16.43 o 
   7   1  10       30.72       10.02     16.83 o 
   8   1  10        1.65      -25.09     25.09 o 
 -11   2  10        0.88      -38.86     54.65 o 
 -10   2  10       14.05       20.33     25.88 o 
  -9   2  10       45.90       70.63     35.94 o 
  -8   2  10        4.11       -2.78     16.61 o 
  -7   2  10        2.49       -7.92     35.94 o 
  -6   2  10       50.71       27.49     29.56 o 
  -5   2  10        4.83       24.88     32.00 o 
  -4   2  10       59.82       35.63     28.69 o 
  -3   2  10       50.39       32.32     15.20 o 
  -2   2  10       97.91       79.79     72.26 o 
  -1   2  10      295.20      303.10     57.39 o 
   0   2  10      121.87      200.38     76.05 o 
   1   2  10       67.21        0.77     14.35 o 
   2   2  10        7.04       13.16     21.42 o 
   3   2  10        3.39      -12.13     24.70 o 
   4   2  10       10.24       36.91     22.77 o 
   5   2  10        0.91      -17.18     20.50 o 
   6   2  10        1.17      -14.70     61.33 o 
   7   2  10        7.50      -11.97     25.10 o 
 -11   3  10        1.22       35.88     28.60 o 
 -10   3  10       21.00       13.34     33.91 o 
  -9   3  10       52.48        9.78     39.23 o 
  -8   3  10       17.86       18.57     18.65 o 
  -7   3  10       67.13       55.86     21.11 o 
  -6   3  10      151.75       75.71     31.40 o 
  -5   3  10       32.60       52.93     23.92 o 
  -4   3  10        0.46       -5.46     13.52 o 
  -3   3  10       22.29       60.82     34.72 o 
  -2   3  10       46.19       46.12     31.90 o 
  -1   3  10        5.97       42.55     25.27 o 
   0   3  10       10.05       -0.72     24.46 o 
   1   3  10       53.23       42.57     22.84 o 
   2   3  10       54.91       61.10     27.49 o 
   3   3  10        0.55      -25.91     33.30 o 
   4   3  10        3.04       -1.95     18.53 o 
   5   3  10        3.44      -12.77     36.73 o 
   6   3  10       27.97       24.11     21.47 o 
   7   3  10        2.41      -21.74     21.74 o 
 -10   4  10       20.63       18.85     27.02 o 
  -9   4  10        0.11       -4.94     17.71 o 
  -8   4  10       10.14      -10.38     22.58 o 
  -7   4  10       34.62       33.03     22.86 o 
  -6   4  10        4.76      -19.60     33.53 o 
  -5   4  10        5.54        8.97     19.79 o 
  -4   4  10       74.87       89.64     38.34 o 
  -3   4  10      154.36      153.32     41.48 o 
  -2   4  10       36.14       27.16     35.10 o 
  -1   4  10       11.16       61.32     30.25 o 
   0   4  10       96.32       60.97     24.91 o 
   1   4  10       51.91      108.49     34.74 o 
   2   4  10       86.11       60.84     41.14 o 
   3   4  10        0.74       10.34     15.25 o 
   4   4  10        8.25      -10.01     44.81 o 
   5   4  10        7.92      -17.10     23.05 o 
   6   4  10        5.42       -3.66     36.97 o 
   7   4  10        0.08      -18.77     25.58 o 
 -10   5  10       14.35        3.81     36.07 o 
  -9   5  10        8.67        4.22     20.58 o 
  -8   5  10       45.93       38.23     40.31 o 
  -7   5  10       93.12      158.43     67.30 o 
  -6   5  10       35.38      119.65     60.13 o 
  -5   5  10       18.22       23.08     36.98 o 
  -4   5  10       88.18       75.35     37.23 o 
  -3   5  10       36.08       79.45     38.44 o 
  -2   5  10      104.49       85.50     30.28 o 
  -1   5  10      346.01      382.27     65.15 o 
   0   5  10      184.33      243.38     53.73 o 
   1   5  10       17.85       43.35     25.14 o 
   2   5  10       21.53       10.40     17.24 o 
   3   5  10        5.75      -26.79     26.79 o 
   4   5  10        1.90       35.33     22.89 o 
   5   5  10        7.48       18.14     29.16 o 
   6   5  10        0.90       10.46     15.87 o 
   7   5  10        3.88      -47.00     47.00 o 
 -10   6  10        0.70      -34.12     34.12 o 
  -9   6  10        0.12      -42.16     42.16 o 
  -8   6  10       24.62       64.52     53.31 o 
  -7   6  10        0.09       -0.12     21.56 o 
  -6   6  10       73.89       45.57     30.20 o 
  -5   6  10        1.25        9.49     31.66 o 
  -4   6  10        1.29       28.52     25.19 o 
  -3   6  10       80.33      114.51     60.48 o 
  -2   6  10       51.98       57.44     22.09 o 
  -1   6  10        1.12       -3.47     23.34 o 
   0   6  10      110.55      148.33     45.11 o 
   1   6  10       16.11      -32.15     61.37 o 
   2   6  10       80.35       67.63     29.02 o 
   3   6  10        6.89        6.99     13.00 o 
   4   6  10       10.92       24.19     19.09 o 
   5   6  10        1.73        5.78     49.16 o 
   6   6  10        6.04      -28.34     33.94 o 
  -9   7  10       51.16       59.96     47.97 o 
  -8   7  10       88.00      159.00     66.34 o 
  -7   7  10        0.72        6.72     34.03 o 
  -6   7  10       12.20       49.93     48.88 o 
  -5   7  10        0.70       27.58     36.83 o 
  -4   7  10      117.15      161.46     65.72 o 
  -3   7  10       25.86       97.73     50.22 o 
  -2   7  10       11.34       38.35     21.97 o 
  -1   7  10       51.68       64.43     28.56 o 
   0   7  10        8.78       36.86     30.01 o 
   1   7  10       26.45       37.65     24.06 o 
   2   7  10        0.19       -1.29     12.84 o 
   3   7  10       17.68       83.51     41.54 o 
   4   7  10       19.61       -0.96     16.71 o 
   5   7  10        8.42        9.28     57.06 o 
   6   7  10       19.52      111.12     58.24 o 
  -9   8  10        1.88        5.07     18.97 o 
  -8   8  10       96.39      184.69     76.60 o 
  -7   8  10        1.36       22.14     39.50 o 
  -6   8  10        2.04      -25.01     28.67 o 
  -5   8  10      126.05      159.25     70.93 o 
  -4   8  10       14.76       40.95     30.32 o 
  -3   8  10        3.86      -12.83     22.21 o 
  -1   8  10       27.70        3.47     22.87 o 
   0   8  10        9.20      -30.02     41.21 o 
   1   8  10       23.39       40.58     19.36 o 
   2   8  10       61.35       78.53     33.17 o 
   3   8  10       25.42       12.06     12.50 o 
   4   8  10        2.78       22.23     19.04 o 
   5   8  10       16.50       47.01     27.98 o 
  -8   9  10        2.77        0.72     20.56 o 
  -7   9  10       18.01        3.51     26.18 o 
  -6   9  10      154.66      169.98    122.29 o 
  -5   9  10       22.26      -20.68     61.49 o 
  -3   9  10        3.83        2.30     26.29 o 
  -2   9  10       14.05       13.02     23.37 o 
  -1   9  10        0.27        7.39     33.60 o 
   0   9  10       54.28       41.84     30.98 o 
   1   9  10       22.30       28.62     41.03 o 
   2   9  10        0.49        9.60     18.22 o 
   3   9  10       23.38       22.07     56.01 o 
   4   9  10        2.90        8.84     18.07 o 
   5   9  10       70.29      104.54     61.79 o 
  -7  10  10        0.20       21.40     28.98 o 
  -6  10  10        2.97      -15.25     19.63 o 
  -5  10  10        0.18        7.18     28.34 o 
  -4  10  10       69.39       44.77     33.74 o 
  -3  10  10        2.75      -14.60     24.64 o 
  -2  10  10        0.80      -38.36     38.36 o 
  -1  10  10      175.44      203.59     70.11 o 
   0  10  10       95.94       85.30     45.02 o 
   1  10  10        1.75      -30.87     30.87 o 
   2  10  10        0.63      -16.34     16.36 o 
   3  10  10       19.33       13.46     20.74 o 
   4  10  10        0.68        6.32     16.02 o 
  -6  11  10       33.17       44.88     33.51 o 
  -5  11  10       17.15      -20.04     62.44 o 
  -4  11  10       44.52       25.45     27.99 o 
  -3  11  10       41.37       51.97     29.78 o 
  -2  11  10        8.27      -31.60     31.60 o 
  -1  11  10        2.61        0.81     26.23 o 
   0  11  10        4.94       48.88     34.01 o 
   1  11  10       13.07       59.23     38.79 o 
   2  11  10        5.67       49.80     43.75 o 
   3  11  10       26.52       37.52     21.98 o 
  -4  12  10       42.14       42.94     29.76 o 
  -3  12  10        9.29       17.04     19.99 o 
  -2  12  10       24.02       -7.49     54.01 o 
  -1  12  10       27.31       58.26     30.06 o 
   0  12  10       99.80      118.48     61.77 o 
   1  12  10       12.75        7.20     14.89 o 
  -9   1  11        1.20      -13.41     20.74 o 
  -8   1  11        4.98       -1.36     21.39 o 
  -7   1  11       15.83       15.42     21.01 o 
  -6   1  11        8.42       -5.04     19.20 o 
  -5   1  11        3.63       22.08     20.87 o 
  -4   1  11       14.56       -3.61     32.89 o 
  -3   1  11       26.54       36.49     21.57 o 
  -2   1  11       14.59       -2.68     16.38 o 
  -1   1  11        0.26       15.34     22.68 o 
   0   1  11        0.18       39.37     33.47 o 
   1   1  11        4.57        3.64     14.65 o 
   2   1  11        4.64        5.71     15.60 o 
   3   1  11        2.88       17.20     30.05 o 
   4   1  11        5.97        7.49     13.21 o 
   5   1  11        0.10       -6.64     13.67 o 
  -8   2  11        7.35       -4.07     40.09 o 
  -7   2  11       44.07      630.55    987.46 o 
  -6   2  11        4.41       47.94     31.34 o 
  -5   2  11       76.46       63.66     31.03 o 
  -4   2  11        2.49      -14.67     23.82 o 
  -3   2  11        6.38       28.76     39.01 o 
  -2   2  11        4.84       30.10     24.88 o 
  -1   2  11        0.01       -9.35     19.43 o 
   0   2  11       18.45        8.61     77.42 o 
   1   2  11       15.92        0.25     18.43 o 
   2   2  11        0.36        4.31     14.28 o 
   3   2  11        0.96       16.65     22.95 o 
   4   2  11        0.38        2.21     17.62 o 
   5   2  11       17.56       10.19     15.17 o 
  -8   3  11        0.16      -10.64     17.84 o 
  -7   3  11        5.61        8.98     17.64 o 
  -6   3  11        3.55       32.43     25.70 o 
  -5   3  11        0.16      -31.01     31.01 o 
  -4   3  11        0.85       -6.51     36.13 o 
  -3   3  11       56.00       65.33     34.31 o 
  -2   3  11       46.89       71.63     67.97 o 
  -1   3  11       94.54       83.89     36.36 o 
   0   3  11      106.99       84.98     35.49 o 
   1   3  11       84.14       16.87     17.82 o 
   2   3  11       20.53       -5.62     17.82 o 
   3   3  11        0.04       20.50     24.42 o 
   4   3  11       22.84        3.03     11.10 o 
   5   3  11        5.34        9.12     17.50 o 
  -8   4  11       23.97        9.08     17.29 o 
  -7   4  11       52.45       66.16     38.44 o 
  -6   4  11       47.23       38.42     36.79 o 
  -5   4  11       18.79       33.17     24.38 o 
  -4   4  11       35.18       16.57     45.82 o 
  -3   4  11        2.77       13.79     20.33 o 
  -2   4  11        2.90       10.23     17.01 o 
  -1   4  11       15.86       39.83     29.82 o 
   0   4  11        0.14      -21.53     26.25 o 
   1   4  11       49.41       18.31     21.37 o 
   2   4  11       16.27       -3.62     11.30 o 
   3   4  11        0.67        7.03     15.14 o 
   4   4  11       17.70       35.22     30.65 o 
  -8   5  11        2.47      -11.84     22.83 o 
  -7   5  11        0.17       33.57     27.92 o 
  -6   5  11        0.52      -26.93     26.93 o 
  -5   5  11        7.00       39.56     33.61 o 
  -4   5  11       38.41       -3.20     34.41 o 
  -3   5  11       24.39       -8.24     27.75 o 
  -2   5  11        2.42       11.61     22.12 o 
  -1   5  11       80.92      105.40     51.93 o 
   0   5  11       22.73       16.21     19.35 o 
   1   5  11       11.67       18.18     20.09 o 
   2   5  11        0.38      -19.57     29.18 o 
   3   5  11        9.85      -12.45     35.59 o 
   4   5  11       16.31      -21.62     21.62 o 
  -7   6  11       41.42       -6.94     64.62 o 
  -6   6  11       43.85       42.52     35.58 o 
  -5   6  11       20.57       40.81     35.27 o 
  -4   6  11        1.10       17.48     17.21 o 
  -3   6  11        1.09        9.79     20.17 o 
  -2   6  11        0.01        2.42     23.42 o 
  -1   6  11       17.98       52.13     30.15 o 
   0   6  11       11.27       -8.60     18.26 o 
   1   6  11       15.64        8.28     23.27 o 
   2   6  11       20.57      -17.94     29.56 o 
   3   6  11       15.70      -26.71     26.71 o 
  -6   7  11       22.71       81.13     55.51 o 
  -5   7  11       88.05       53.03     42.50 o 
  -4   7  11        7.68       47.44     42.24 o 
  -3   7  11       23.03       22.44     34.58 o 
  -2   7  11       12.10       -3.73     20.94 o 
  -1   7  11        0.46        1.06     31.29 o 
   0   7  11       29.80       -0.60     30.12 o 
   1   7  11        6.66      -12.87     27.62 o 
   2   7  11       17.04        4.48     20.44 o 
   3   7  11        9.62       -0.84     19.93 o 
  -5   8  11       47.99       16.80     38.96 o 
  -4   8  11      162.13      243.44     87.04 o 
  -3   8  11        0.32       94.53     71.47 o 
  -2   8  11        8.98        5.56     17.45 o 
  -1   8  11        9.60      -16.04     21.51 o 
   0   8  11       65.15       20.14     19.23 o 
   1   8  11       35.91       36.27     24.72 o 
   2   8  11       16.09      -24.76     24.76 o 
  -4   9  11       85.64       41.03     35.59 o 
  -3   9  11        4.83      -27.34     28.08 o 
  -2   9  11       38.99      -35.76     35.76 o 
  -1   9  11        8.47        0.87     20.29 o 
   0   9  11       15.58        8.92     13.99 o 
  -4   0  12      106.58       93.42     57.15 o 
  -3   0  12       16.66      -35.98     35.98 o 
  -2   0  12        1.20       17.37     29.78 o 
  -1   0  12       14.13        0.12     30.98 o 
   0   0  12       22.13       40.63     39.44 o 
   1   0  12       63.96       57.80     45.69 o 
  -4   1  12        5.76       24.25     27.17 o 
  -3   1  12       13.67       30.22     27.78 o 
  -2   1  12        9.17      -11.25     24.05 o 
  -1   1  12        0.03       16.86     26.72 o 
   0   1  12       19.25       20.63     30.31 o 
  -4   2  12        4.80       16.92     24.44 o 
  -3   2  12       14.35       31.61     24.34 o 
  -2   2  12       18.60        0.02     25.18 o 
  -1   2  12        0.29        7.83     17.01 o 
   0   2  12        3.63      -13.73     21.23 o 
  -3   3  12        0.59       21.67     20.64 o 
  -2   3  12        4.29       15.14     18.91 o 
  -1   3  12        3.22       11.45     55.03 o 
   0   3  12       38.42       -0.47     18.18 o 
                                                 
